# Supplementary material for: Periodontal pathogenic bacteria, Aggregatibacter actinomycetemcomitans affect non-alcoholic fatty liver disease by altering gut microbiota and glucose metabolism
Source: Sci Rep. 2017 Oct 24;7:13950. doi: 10.1038/s41598-017-14260-9 (PMC5655179; doi:10.1038/s41598-017-14260-9)
Supplement: Supplementary file 2 — Supplementary Dataset S1, Supplementary Dataset S2, Supplementary Dataset S3. [file 41598_2017_14260_MOESM2_ESM.xls]

## Sheet: supplementary table S1
Supplementary Table S1: The genes that showed FDR < 0.1, |fold change| >1.5.
Gene symbol	Description	q_value_limma	FC	EntrezGeneID	GO
Speg	ref|Mus musculus SPEG complex locus (Speg), transcript variant 3, mRNA [NM_001085371]	0.0631034	0.471417	11790	GO:0000166(nucleotide binding)|GO:0001701(in utero embryonic development)|GO:0004672(protein kinase activity)|GO:0004674(protein serine/threonine kinase activity)|GO:0005524(ATP binding)|GO:0005634(nucleus)|GO:0006468(protein phosphorylation)|GO:0016301(kinase activity)|GO:0016310(phosphorylation)|GO:0016740(transferase activity)|GO:0016772(transferase activity, transferring phosphorus-containing…
Cacng2	ens|calcium channel, voltage-dependent, gamma subunit 2 [Source:MGI Symbol;Acc:MGI:1316660] [ENSMUST00000019290]	0.0747757	0.655616	12300	GO:0005244(voltage-gated ion channel activity)|GO:0005245(voltage-gated calcium channel activity)|GO:0005262(calcium channel activity)|GO:0005891(voltage-gated calcium channel complex)|GO:0006810(transport)|GO:0006811(ion transport)|GO:0006816(calcium ion transport)|GO:0007528(neuromuscular junction development)|GO:0016020(membrane)|GO:0016021(integral to membrane)|GO:0019226(transmission of nerv…
Plk3	ref|Mus musculus polo-like kinase 3 (Plk3), mRNA [NM_013807]	0.0838199	2.18724	12795	GO:0000082(G1/S transition of mitotic cell cycle)|GO:0000122(negative regulation of transcription from RNA polymerase II promoter)|GO:0000166(nucleotide binding)|GO:0000302(response to reactive oxygen species)|GO:0000785(chromatin)|GO:0002039(p53 binding)|GO:0004672(protein kinase activity)|GO:0004674(protein serine/threonine kinase activity)|GO:0005515(protein binding)|GO:0005524(ATP binding)|GO…
Cry1	ref|Mus musculus cryptochrome 1 (photolyase-like) (Cry1), mRNA [NM_007771]	0.0781685	1.85589	12952	GO:0000122(negative regulation of transcription from RNA polymerase II promoter)|GO:0000166(nucleotide binding)|GO:0000989(transcription factor binding transcription factor activity)|GO:0001046(core promoter sequence-specific DNA binding)|GO:0001047(core promoter binding)|GO:0003690(double-stranded DNA binding)|GO:0003913(DNA photolyase activity)|GO:0005515(protein binding)|GO:0005634(nucleus)|GO…
Csnk2a1	ens|casein kinase 2, alpha 1 polypeptide [Source:MGI Symbol;Acc:MGI:88543] [ENSMUST00000141597]	0.0921708	0.64198	12995	GO:0004674(protein serine/threonine kinase activity)|GO:0005515(protein binding)|GO:0005634(nucleus)|GO:0005956(protein kinase CK2 complex)|GO:0006468(protein phosphorylation)|GO:0008013(beta-catenin binding)|GO:0008284(positive regulation of cell proliferation)|GO:0016301(kinase activity)|GO:0016580(Sin3 complex)|GO:0016581(NuRD complex)|GO:0019888(protein phosphatase regulator activity)|GO:0030…
Dbp	ref|Mus musculus D site albumin promoter binding protein (Dbp), mRNA [NM_016974]	0.0781685	0.52077	13170	GO:0000977(RNA polymerase II regulatory region sequence-specific DNA binding)|GO:0001077(RNA polymerase II core promoter proximal region sequence-specific DNA binding transcription factor activity involved in positive regulation of transcription)|GO:0003677(DNA binding)|GO:0003700(sequence-specific DNA binding transcription factor activity)|GO:0005634(nucleus)|GO:0006351(transcription, DNA-depend…
Dmc1	ref|Mus musculus DMC1 dosage suppressor of mck1 homolog, meiosis-specific homologous recombination (Dmc1), transcript variant 2, mRNA [NM_001278226]	0.0702744	0.376653	13404	GO:0000166(nucleotide binding)|GO:0000781(chromosome, telomeric region)|GO:0000794(condensed nuclear chromosome)|GO:0001541(ovarian follicle development)|GO:0001556(oocyte maturation)|GO:0003677(DNA binding)|GO:0005524(ATP binding)|GO:0005634(nucleus)|GO:0005694(chromosome)|GO:0006259(DNA metabolic process)|GO:0006281(DNA repair)|GO:0007049(cell cycle)|GO:0007129(synapsis)|GO:0007131(reciprocal m…
Trdmt1	ref|Mus musculus tRNA aspartic acid methyltransferase 1 (Trdmt1), mRNA [NM_010067]	0.0750191	1.54041	13434	GO:0003677(DNA binding)|GO:0003723(RNA binding)|GO:0005634(nucleus)|GO:0005737(cytoplasm)|GO:0006306(DNA methylation)|GO:0008033(tRNA processing)|GO:0008168(methyltransferase activity)|GO:0008175(tRNA methyltransferase activity)|GO:0016740(transferase activity)|GO:0030488(tRNA methylation)|GO:0032259(methylation)
Elk1	ref|Mus musculus ELK1, member of ETS oncogene family (Elk1), mRNA [NM_007922]	0.0896688	0.632953	13712	GO:0000978(RNA polymerase II core promoter proximal region sequence-specific DNA binding)|GO:0000981(sequence-specific DNA binding RNA polymerase II transcription factor activity)|GO:0001047(core promoter binding)|GO:0001077(RNA polymerase II core promoter proximal region sequence-specific DNA binding transcription factor activity involved in positive regulation of transcription)|GO:0003677(DNA b…
Acsl1	ref|Mus musculus acyl-CoA synthetase long-chain family member 1 (Acsl1), transcript variant 2, mRNA [NM_007981]	0.0775438	1.53468	14081	GO:0000166(nucleotide binding)|GO:0001676(long-chain fatty acid metabolic process)|GO:0003824(catalytic activity)|GO:0004467(long-chain fatty acid-CoA ligase activity)|GO:0005524(ATP binding)|GO:0005739(mitochondrion)|GO:0005741(mitochondrial outer membrane)|GO:0005777(peroxisome)|GO:0005778(peroxisomal membrane)|GO:0005783(endoplasmic reticulum)|GO:0005886(plasma membrane)|GO:0006629(lipid metab…
Cidec	ref|Mus musculus cell death-inducing DFFA-like effector c (Cidec), transcript variant 1, mRNA [NM_178373]	0.0864247	2.98286	14311	GO:0005622(intracellular)|GO:0005634(nucleus)|GO:0005783(endoplasmic reticulum)|GO:0005811(lipid particle)|GO:0005829(cytosol)|GO:0006351(transcription, DNA-dependent)|GO:0006355(regulation of transcription, DNA-dependent)|GO:0006915(apoptotic process)|GO:0034389(lipid particle organization)|GO:0042981(regulation of apoptotic process)|GO:0097194(execution phase of apoptosis)
Gabrr1	ref|Mus musculus gamma-aminobutyric acid (GABA) C receptor, subunit rho 1 (Gabrr1), mRNA [NM_008075]	0.0821905	0.657826	14408	GO:0004890(GABA-A receptor activity)|GO:0005230(extracellular ligand-gated ion channel activity)|GO:0005254(chloride channel activity)|GO:0005886(plasma membrane)|GO:0006810(transport)|GO:0006811(ion transport)|GO:0006821(chloride transport)|GO:0007165(signal transduction)|GO:0016020(membrane)|GO:0016021(integral to membrane)|GO:0016917(GABA receptor activity)|GO:0019904(protein domain specific b…
Gcg	ens|glucagon [Source:MGI Symbol;Acc:MGI:95674] [ENSMUST00000155624]	0.0805007	0.662564	14526	GO:0005179(hormone activity)|GO:0005576(extracellular region)|GO:0005615(extracellular space)|GO:0005622(intracellular)|GO:0005737(cytoplasm)|GO:0007188(adenylate cyclase-modulating G-protein coupled receptor signaling pathway)|GO:0010737(protein kinase A signaling cascade)|GO:0010800(positive regulation of peptidyl-threonine phosphorylation)|GO:0030819(positive regulation of cAMP biosynthetic pr…
Got1	ref|Mus musculus glutamic-oxaloacetic transaminase 1, soluble (Got1), mRNA [NM_010324]	0.0858963	1.72766	14718	GO:0003824(catalytic activity)|GO:0004069(L-aspartate:2-oxoglutarate aminotransferase activity)|GO:0004609(phosphatidylserine decarboxylase activity)|GO:0005634(nucleus)|GO:0005737(cytoplasm)|GO:0005764(lysosome)|GO:0005829(cytosol)|GO:0006107(oxaloacetate metabolic process)|GO:0006114(glycerol biosynthetic process)|GO:0006520(cellular amino acid metabolic process)|GO:0006531(aspartate metabolic …
Gsg1	ref|Mus musculus germ cell-specific gene 1 (Gsg1), transcript variant 3, mRNA [NM_010352]	0.0723069	0.617295	14840	GO:0005515(protein binding)|GO:0005783(endoplasmic reticulum)|GO:0008150(biological_process)|GO:0016020(membrane)|GO:0016021(integral to membrane)|GO:0070063(RNA polymerase binding)
Gyk	ref|Mus musculus glycerol kinase (Gyk), transcript variant 2, mRNA [NM_212444]	0.0775438	1.56121	14933	GO:0000166(nucleotide binding)|GO:0004370(glycerol kinase activity)|GO:0005524(ATP binding)|GO:0005634(nucleus)|GO:0005737(cytoplasm)|GO:0005739(mitochondrion)|GO:0005741(mitochondrial outer membrane)|GO:0005829(cytosol)|GO:0005975(carbohydrate metabolic process)|GO:0006071(glycerol metabolic process)|GO:0006072(glycerol-3-phosphate metabolic process)|GO:0006641(triglyceride metabolic process)|GO…
Hmga1	ref|Mus musculus high mobility group AT-hook 1 (Hmga1), transcript variant 6, mRNA [NM_001166537]	0.0821905	0.51453	15361	GO:0001077(RNA polymerase II core promoter proximal region sequence-specific DNA binding transcription factor activity involved in positive regulation of transcription)|GO:0003906(DNA-(apurinic or apyrimidinic site) lyase activity)|GO:0005634(nucleus)|GO:0005925(focal adhesion)|GO:0006259(DNA metabolic process)|GO:0006284(base-excision repair)|GO:0006366(transcription from RNA polymerase II promo…
Ifna1	ref|Mus musculus interferon alpha 1 (Ifna1), mRNA [NM_010502]	0.0864247	0.609294	15962	GO:0002250(adaptive immune response)|GO:0002286(T cell activation involved in immune response)|GO:0002323(natural killer cell activation involved in immune response)|GO:0005125(cytokine activity)|GO:0005126(cytokine receptor binding)|GO:0005132(interferon-alpha/beta receptor binding)|GO:0005576(extracellular region)|GO:0005615(extracellular space)|GO:0006952(defense response)|GO:0006959(humoral i…
Jchain	ref|Mus musculus immunoglobulin joining chain (Jchain), mRNA [NM_152839]	0.0781685	2.59094	16069	GO:0002250(adaptive immune response)|GO:0003094(glomerular filtration)|GO:0003697(single-stranded DNA binding)|GO:0003823(antigen binding)|GO:0005576(extracellular region)|GO:0005615(extracellular space)|GO:0006959(humoral immune response)|GO:0019731(antibacterial humoral response)|GO:0019862(IgA binding)|GO:0031210(phosphatidylcholine binding)|GO:0032461(positive regulation of protein oligomeriz…
Jak3	gb|Mus musculus Janus kinase 3, mRNA (cDNA clone IMAGE:3489805), with apparent retained intron. [BC027234]	0.0747757	0.6056	16453	GO:0000166(nucleotide binding)|GO:0002376(immune system process)|GO:0002731(negative regulation of dendritic cell cytokine production)|GO:0004672(protein kinase activity)|GO:0004713(protein tyrosine kinase activity)|GO:0004715(non-membrane spanning protein tyrosine kinase activity)|GO:0005515(protein binding)|GO:0005524(ATP binding)|GO:0005622(intracellular)|GO:0005737(cytoplasm)|GO:0005829(cytos…
Kcnh1	ref|Mus musculus potassium voltage-gated channel, subfamily H (eag-related), member 1 (Kcnh1), transcript variant 1, mRNA [NM_010600]	0.0781685	0.590115	16510	GO:0000155(two-component sensor activity)|GO:0000160(two-component signal transduction system (phosphorelay))|GO:0001964(startle response)|GO:0004871(signal transducer activity)|GO:0005216(ion channel activity)|GO:0005244(voltage-gated ion channel activity)|GO:0005249(voltage-gated potassium channel activity)|GO:0005251(delayed rectifier potassium channel activity)|GO:0005267(potassium channel ac…
Klf3	ens|Kruppel-like factor 3 (basic) [Source:MGI Symbol;Acc:MGI:1342773] [ENSMUST00000165536]	0.0775438	1.78181	16599	GO:0003676(nucleic acid binding)|GO:0003677(DNA binding)|GO:0005634(nucleus)|GO:0006351(transcription, DNA-dependent)|GO:0006355(regulation of transcription, DNA-dependent)|GO:0046872(metal ion binding)
Mesp2	ref|Mus musculus mesoderm posterior 2 (Mesp2), mRNA [NM_008589]	0.0781685	0.641774	17293	GO:0000978(RNA polymerase II core promoter proximal region sequence-specific DNA binding)|GO:0001077(RNA polymerase II core promoter proximal region sequence-specific DNA binding transcription factor activity involved in positive regulation of transcription)|GO:0001756(somitogenesis)|GO:0003677(DNA binding)|GO:0003700(sequence-specific DNA binding transcription factor activity)|GO:0005634(nucleus…
Sik1	ref|Mus musculus salt inducible kinase 1 (Sik1), mRNA [NM_010831]	0.0917982	2.5617	17691	GO:0000122(negative regulation of transcription from RNA polymerase II promoter)|GO:0000166(nucleotide binding)|GO:0000287(magnesium ion binding)|GO:0002028(regulation of sodium ion transport)|GO:0004672(protein kinase activity)|GO:0004674(protein serine/threonine kinase activity)|GO:0005515(protein binding)|GO:0005524(ATP binding)|GO:0005634(nucleus)|GO:0005737(cytoplasm)|GO:0005829(cytosol)|GO:…
Msn	ens|moesin [Source:MGI Symbol;Acc:MGI:97167] [ENSMUST00000149985]	0.0968985	1.57562	17698	GO:0001931(uropod)|GO:0003725(double-stranded RNA binding)|GO:0003779(actin binding)|GO:0005102(receptor binding)|GO:0005615(extracellular space)|GO:0005634(nucleus)|GO:0005737(cytoplasm)|GO:0005856(cytoskeleton)|GO:0005886(plasma membrane)|GO:0005902(microvillus)|GO:0005925(focal adhesion)|GO:0008092(cytoskeletal protein binding)|GO:0009898(internal side of plasma membrane)|GO:0009986(cell surfa…
Myl1	ens|myosin, light polypeptide 1 [Source:MGI Symbol;Acc:MGI:97269] [ENSMUST00000151328]	0.0838199	0.592594	17901	GO:0005509(calcium ion binding)|GO:0006936(muscle contraction)|GO:0016459(myosin complex)|GO:0030016(myofibril)|GO:0043292(contractile fiber)|GO:0060048(cardiac muscle contraction)
Sept2	ens|septin 2 [Source:MGI Symbol;Acc:MGI:97298] [ENSMUST00000152778]	0.0937351	0.602933	18000	GO:0000145(exocyst)|GO:0000166(nucleotide binding)|GO:0000775(chromosome, centromeric region)|GO:0000776(kinetochore)|GO:0000910(cytokinesis)|GO:0002036(regulation of L-glutamate transport)|GO:0003924(GTPase activity)|GO:0005515(protein binding)|GO:0005525(GTP binding)|GO:0005634(nucleus)|GO:0005654(nucleoplasm)|GO:0005694(chromosome)|GO:0005730(nucleolus)|GO:0005737(cytoplasm)|GO:0005826(actomyo…
Nnmt	ref|Mus musculus nicotinamide N-methyltransferase (Nnmt), mRNA [NM_010924]	0.0983614	1.54844	18113	GO:0005737(cytoplasm)|GO:0005829(cytosol)|GO:0008112(nicotinamide N-methyltransferase activity)|GO:0008168(methyltransferase activity)|GO:0016740(transferase activity)|GO:0032259(methylation)
Olfr9	ref|Mus musculus olfactory receptor 9 (Olfr9), mRNA [NM_146861]	0.0747757	0.664525	18373	GO:0004871(signal transducer activity)|GO:0004930(G-protein coupled receptor activity)|GO:0004984(olfactory receptor activity)|GO:0005549(odorant binding)|GO:0005886(plasma membrane)|GO:0005887(integral to plasma membrane)|GO:0007165(signal transduction)|GO:0007186(G-protein coupled receptor signaling pathway)|GO:0007608(sensory perception of smell)|GO:0016020(membrane)|GO:0016021(integral to mem…
Per3	ens|period circadian clock 3 [Source:MGI Symbol;Acc:MGI:1277134] [ENSMUST00000138584]	0.0838199	0.636598	18628	GO:0000122(negative regulation of transcription from RNA polymerase II promoter)|GO:0004871(signal transducer activity)|GO:0005515(protein binding)|GO:0005634(nucleus)|GO:0005737(cytoplasm)|GO:0006351(transcription, DNA-dependent)|GO:0006355(regulation of transcription, DNA-dependent)|GO:0007165(signal transduction)|GO:0007623(circadian rhythm)|GO:0019900(kinase binding)|GO:0031625(ubiquitin prot…
Prl3b1	ref|Mus musculus prolactin family 3, subfamily b, member 1 (Prl3b1), mRNA [NM_008865]	0.0964402	0.629118	18776	GO:0005179(hormone activity)|GO:0005576(extracellular region)|GO:0005615(extracellular space)
Plcb1	ref|Mus musculus phospholipase C, beta 1 (Plcb1), transcript variant 2, mRNA [NM_019677]	0.0778428	1.64148	18795	GO:0000086(G2/M transition of mitotic cell cycle)|GO:0000790(nuclear chromatin)|GO:0001556(oocyte maturation)|GO:0004435(phosphatidylinositol phospholipase C activity)|GO:0004871(signal transducer activity)|GO:0005096(GTPase activator activity)|GO:0005509(calcium ion binding)|GO:0005515(protein binding)|GO:0005516(calmodulin binding)|GO:0005521(lamin binding)|GO:0005546(phosphatidylinositol-4,5-b…
Ppargc1a	ref|Mus musculus peroxisome proliferative activated receptor, gamma, coactivator 1 alpha (Ppargc1a), transcript variant 1, mRNA [NM_008904]	0.0903789	1.84502	19017	GO:0000166(nucleotide binding)|GO:0001104(RNA polymerase II transcription cofactor activity)|GO:0002021(response to dietary excess)|GO:0003676(nucleic acid binding)|GO:0003677(DNA binding)|GO:0003682(chromatin binding)|GO:0003713(transcription coactivator activity)|GO:0003723(RNA binding)|GO:0005515(protein binding)|GO:0005634(nucleus)|GO:0005829(cytosol)|GO:0006351(transcription, DNA-dependent)|…
Ppp3cc	ref|Mus musculus protein phosphatase 3, catalytic subunit, gamma isoform (Ppp3cc), transcript variant 2, mRNA [NM_008915]	0.0747757	1.5095	19057	GO:0004721(phosphoprotein phosphatase activity)|GO:0005516(calmodulin binding)|GO:0016787(hydrolase activity)|GO:0046872(metal ion binding)|GO:0070062(extracellular vesicular exosome)
Pten	gb|Mus musculus 4 days neonate male adipose cDNA, RIKEN full-length enriched library, clone:B430203M17 product:mitochondria located 1 homolog (human), full insert sequence. [AK080905]	0.0798602	1.50065	19211	GO:0000287(magnesium ion binding)|GO:0001525(angiogenesis)|GO:0001933(negative regulation of protein phosphorylation)|GO:0002902(regulation of B cell apoptotic process)|GO:0004438(phosphatidylinositol-3-phosphatase activity)|GO:0004721(phosphoprotein phosphatase activity)|GO:0004722(protein serine/threonine phosphatase activity)|GO:0004725(protein tyrosine phosphatase activity)|GO:0005161(platele…
Rab20	ref|Mus musculus RAB20, member RAS oncogene family (Rab20), mRNA [NM_011227]	0.0752144	0.644412	19332	GO:0000166(nucleotide binding)|GO:0003924(GTPase activity)|GO:0005525(GTP binding)|GO:0005769(early endosome)|GO:0005794(Golgi apparatus)|GO:0006810(transport)|GO:0006886(intracellular protein transport)|GO:0007264(small GTPase mediated signal transduction)|GO:0015031(protein transport)|GO:0016020(membrane)|GO:0030100(regulation of endocytosis)|GO:0031410(cytoplasmic vesicle)|GO:0032482(Rab prote…
Srsf3	ref|Mus musculus serine/arginine-rich splicing factor 3 (Srsf3), transcript variant 1, mRNA [NM_013663]	0.0903789	1.58148	20383	GO:0000166(nucleotide binding)|GO:0003676(nucleic acid binding)|GO:0003723(RNA binding)|GO:0005634(nucleus)|GO:0005737(cytoplasm)|GO:0006397(mRNA processing)|GO:0006810(transport)|GO:0008286(insulin receptor signaling pathway)|GO:0008380(RNA splicing)|GO:0016607(nuclear speck)|GO:0043274(phospholipase binding)|GO:0051028(mRNA transport)
St6galnac4	ref|Mus musculus ST6 (alpha-N-acetyl-neuraminyl-2,3-beta-galactosyl-1,3)-N-acetylgalactosaminide alpha-2,6-sialyltransferase 4 (St6galnac4), transcript variant 2, mRNA [NM_001276425]	0.0747757	0.501826	20448	GO:0005794(Golgi apparatus)|GO:0006486(protein glycosylation)|GO:0008373(sialyltransferase activity)|GO:0016020(membrane)|GO:0016021(integral to membrane)|GO:0016740(transferase activity)|GO:0016757(transferase activity, transferring glycosyl groups)|GO:0047290((alpha-N-acetylneuraminyl-2,3-beta-galactosyl-1,3)-N-acetyl-galactosaminide 6-alpha-sialyltransferase activity)
Skil	ref|Mus musculus SKI-like (Skil), transcript variant 1, mRNA [NM_011386]	0.0775438	1.65803	20482	GO:0000122(negative regulation of transcription from RNA polymerase II promoter)|GO:0000978(RNA polymerase II core promoter proximal region sequence-specific DNA binding)|GO:0001078(RNA polymerase II core promoter proximal region sequence-specific DNA binding transcription factor activity involved in negative regulation of transcription)|GO:0001669(acrosomal vesicle)|GO:0001825(blastocyst formati…
Slc22a3	ref|Mus musculus solute carrier family 22 (organic cation transporter), member 3 (Slc22a3), mRNA [NM_011395]	0.0946308	1.67389	20519	GO:0005215(transporter activity)|GO:0005329(dopamine transmembrane transporter activity)|GO:0005887(integral to plasma membrane)|GO:0006810(transport)|GO:0006811(ion transport)|GO:0015075(ion transmembrane transporter activity)|GO:0015101(organic cation transmembrane transporter activity)|GO:0015651(quaternary ammonium group transmembrane transporter activity)|GO:0015695(organic cation transport)…
Slc2a1	ref|Mus musculus solute carrier family 2 (facilitated glucose transporter), member 1 (Slc2a1), mRNA [NM_011400]	0.0988402	1.52447	20525	GO:0001939(female pronucleus)|GO:0005215(transporter activity)|GO:0005351(sugar:hydrogen symporter activity)|GO:0005355(glucose transmembrane transporter activity)|GO:0005515(protein binding)|GO:0005622(intracellular)|GO:0005737(cytoplasm)|GO:0005829(cytosol)|GO:0005886(plasma membrane)|GO:0005887(integral to plasma membrane)|GO:0005901(caveola)|GO:0005911(cell-cell junction)|GO:0006461(protein c…
Snap23	ref|Mus musculus synaptosomal-associated protein 23 (Snap23), transcript variant 1, mRNA [NM_001177792]	0.0945486	0.632867	20619	GO:0002553(histamine secretion by mast cell)|GO:0005484(SNAP receptor activity)|GO:0005515(protein binding)|GO:0005623(cell)|GO:0005654(nucleoplasm)|GO:0005737(cytoplasm)|GO:0005886(plasma membrane)|GO:0005925(focal adhesion)|GO:0006461(protein complex assembly)|GO:0006810(transport)|GO:0006887(exocytosis)|GO:0015031(protein transport)|GO:0016020(membrane)|GO:0016082(synaptic vesicle priming)|GO:…
Tkt	ens|transketolase [Source:MGI Symbol;Acc:MGI:105992] [ENSMUST00000160274]	0.0968985	0.425808	21881	GO:0000287(magnesium ion binding)|GO:0003824(catalytic activity)|GO:0004802(transketolase activity)|GO:0005634(nucleus)|GO:0005654(nucleoplasm)|GO:0005777(peroxisome)|GO:0005789(endoplasmic reticulum membrane)|GO:0006098(pentose-phosphate shunt)|GO:0008152(metabolic process)|GO:0009052(pentose-phosphate shunt, non-oxidative branch)|GO:0016740(transferase activity)|GO:0030246(carbohydrate binding)…
Tll1	ref|Mus musculus tolloid-like (Tll1), mRNA [NM_009390]	0.0917982	0.649105	21892	GO:0004222(metalloendopeptidase activity)|GO:0005509(calcium ion binding)|GO:0005518(collagen binding)|GO:0005576(extracellular region)|GO:0006508(proteolysis)|GO:0007275(multicellular organismal development)|GO:0008233(peptidase activity)|GO:0008237(metallopeptidase activity)|GO:0008270(zinc ion binding)|GO:0016787(hydrolase activity)|GO:0030154(cell differentiation)|GO:0046872(metal ion binding)
Tnfsf8	ens|tumor necrosis factor (ligand) superfamily, member 8 [Source:MGI Symbol;Acc:MGI:88328] [ENSMUST00000030047]	0.0972675	0.66467	21949	GO:0005125(cytokine activity)|GO:0005164(tumor necrosis factor receptor binding)|GO:0005615(extracellular space)|GO:0006955(immune response)|GO:0016020(membrane)|GO:0016021(integral to membrane)|GO:0043374(CD8-positive, alpha-beta T cell differentiation)|GO:0045944(positive regulation of transcription from RNA polymerase II promoter)|GO:0050830(defense response to Gram-positive bacterium)
Trpc6	ref|Mus musculus transient receptor potential cation channel, subfamily C, member 6 (Trpc6), transcript variant 3, mRNA [NM_001282087]	0.0775438	0.555315	22068	GO:0005216(ion channel activity)|GO:0005261(cation channel activity)|GO:0005262(calcium channel activity)|GO:0005515(protein binding)|GO:0005737(cytoplasm)|GO:0005829(cytosol)|GO:0005886(plasma membrane)|GO:0005887(integral to plasma membrane)|GO:0006810(transport)|GO:0006811(ion transport)|GO:0006816(calcium ion transport)|GO:0006828(manganese ion transport)|GO:0007204(elevation of cytosolic cal…
Tubb5	ref|Mus musculus tubulin, beta 5 class I (Tubb5), mRNA [NM_011655]	0.0903789	0.613321	22154	GO:0000166(nucleotide binding)|GO:0003924(GTPase activity)|GO:0005200(structural constituent of cytoskeleton)|GO:0005525(GTP binding)|GO:0005634(nucleus)|GO:0005641(nuclear envelope lumen)|GO:0005737(cytoplasm)|GO:0005856(cytoskeleton)|GO:0005874(microtubule)|GO:0007017(microtubule-based process)|GO:0009987(cellular process)|GO:0019904(protein domain specific binding)|GO:0031625(ubiquitin protein…
Uncx	ref|Mus musculus UNC homeobox (Uncx), mRNA [NM_013702]	0.0988402	0.564658	22255	GO:0001502(cartilage condensation)|GO:0003677(DNA binding)|GO:0005634(nucleus)|GO:0006351(transcription, DNA-dependent)|GO:0006355(regulation of transcription, DNA-dependent)|GO:0007275(multicellular organismal development)|GO:0007389(pattern specification process)|GO:0007399(nervous system development)|GO:0010468(regulation of gene expression)|GO:0021516(dorsal spinal cord development)|GO:002188…
Wnt5a	ref|Mus musculus wingless-type MMTV integration site family, member 5A (Wnt5a), transcript variant 1, mRNA [NM_009524]	0.0805007	1.64649	22418	GO:0000187(activation of MAPK activity)|GO:0001667(ameboidal cell migration)|GO:0001736(establishment of planar polarity)|GO:0001756(somitogenesis)|GO:0001819(positive regulation of cytokine production)|GO:0001843(neural tube closure)|GO:0001934(positive regulation of protein phosphorylation)|GO:0001938(positive regulation of endothelial cell proliferation)|GO:0001947(heart looping)|GO:0002009(mo…
Wrn	ref|Mus musculus Werner syndrome homolog (human) (Wrn), transcript variant 1, mRNA [NM_011721]	0.0908506	0.593804	22427	GO:0000166(nucleotide binding)|GO:0000287(magnesium ion binding)|GO:0000403(Y-form DNA binding)|GO:0000405(bubble DNA binding)|GO:0000723(telomere maintenance)|GO:0000731(DNA synthesis involved in DNA repair)|GO:0001302(replicative cell aging)|GO:0003676(nucleic acid binding)|GO:0003677(DNA binding)|GO:0003678(DNA helicase activity)|GO:0003682(chromatin binding)|GO:0003824(catalytic activity)|GO:…
Zfp207	ref|Mus musculus zinc finger protein 207 (Zfp207), transcript variant 5, non-coding RNA [NR_045038]	0.0838199	0.664764	22680	GO:0000070(mitotic sister chromatid segregation)|GO:0000775(chromosome, centromeric region)|GO:0000776(kinetochore)|GO:0005634(nucleus)|GO:0005694(chromosome)|GO:0005730(nucleolus)|GO:0005874(microtubule)|GO:0007049(cell cycle)|GO:0007059(chromosome segregation)|GO:0007067(mitosis)|GO:0007094(mitotic cell cycle spindle assembly checkpoint)|GO:0008017(microtubule binding)|GO:0008201(heparin bindin…
Ikzf3	ref|Mus musculus IKAROS family zinc finger 3 (Ikzf3), mRNA [NM_011771]	0.0747757	0.590701	22780	GO:0000977(RNA polymerase II regulatory region sequence-specific DNA binding)|GO:0001228(RNA polymerase II transcription regulatory region sequence-specific DNA binding transcription factor activity involved in positive regulation of transcription)|GO:0003676(nucleic acid binding)|GO:0003677(DNA binding)|GO:0005515(protein binding)|GO:0005634(nucleus)|GO:0005737(cytoplasm)|GO:0005886(plasma membr…
Dido1	ref|Mus musculus death inducer-obliterator 1 (Dido1), transcript variant 1, mRNA [NM_011805]	0.0968985	0.649561	23856	GO:0005634(nucleus)|GO:0005737(cytoplasm)|GO:0005856(cytoskeleton)|GO:0006351(transcription, DNA-dependent)|GO:0006915(apoptotic process)|GO:0008270(zinc ion binding)|GO:0046872(metal ion binding)|GO:0097190(apoptotic signaling pathway)
Gadd45g	ref|Mus musculus growth arrest and DNA-damage-inducible 45 gamma (Gadd45g), mRNA [NM_011817]	0.0805007	3.35275	23882	GO:0000185(activation of MAPKKK activity)|GO:0000186(activation of MAPKK activity)|GO:0005515(protein binding)|GO:0005634(nucleus)|GO:0005737(cytoplasm)|GO:0006469(negative regulation of protein kinase activity)|GO:0006915(apoptotic process)|GO:0006950(response to stress)|GO:0007275(multicellular organismal development)|GO:0030154(cell differentiation)|GO:0042095(interferon-gamma biosynthetic pro…
Mapk8	ref|Mus musculus mitogen-activated protein kinase 8 (Mapk8), mRNA [NM_016700]	0.0805007	0.618847	26419	GO:0000166(nucleotide binding)|GO:0001503(ossification)|GO:0004672(protein kinase activity)|GO:0004674(protein serine/threonine kinase activity)|GO:0004705(JUN kinase activity)|GO:0004707(MAP kinase activity)|GO:0005515(protein binding)|GO:0005524(ATP binding)|GO:0005634(nucleus)|GO:0005737(cytoplasm)|GO:0005739(mitochondrion)|GO:0005829(cytosol)|GO:0006355(regulation of transcription, DNA-depend…
Pign	ref|Mus musculus phosphatidylinositol glycan anchor biosynthesis, class N (Pign), mRNA [NM_013784]	0.0968985	0.527192	27392	GO:0003824(catalytic activity)|GO:0005783(endoplasmic reticulum)|GO:0005789(endoplasmic reticulum membrane)|GO:0006506(GPI anchor biosynthetic process)|GO:0008152(metabolic process)|GO:0016020(membrane)|GO:0016021(integral to membrane)|GO:0016740(transferase activity)|GO:0016780(phosphotransferase activity, for other substituted phosphate groups)|GO:0043842(Kdo transferase activity)
Cspg5	ref|Mus musculus chondroitin sulfate proteoglycan 5 (Cspg5), transcript variant 2, mRNA [NM_001166273]	0.0723069	0.451077	29873	GO:0002230(positive regulation of defense response to virus by host)|GO:0005783(endoplasmic reticulum)|GO:0005794(Golgi apparatus)|GO:0005886(plasma membrane)|GO:0007275(multicellular organismal development)|GO:0007399(nervous system development)|GO:0016020(membrane)|GO:0016021(integral to membrane)|GO:0030154(cell differentiation)|GO:0030660(Golgi-associated vesicle membrane)|GO:0040008(regulati…
Tor3a	ref|Mus musculus torsin family 3, member A (Tor3a), mRNA [NM_023141]	0.0973102	1.76964	30935	GO:0000166(nucleotide binding)|GO:0003855(3-dehydroquinate dehydratase activity)|GO:0005515(protein binding)|GO:0005524(ATP binding)|GO:0005737(cytoplasm)|GO:0005783(endoplasmic reticulum)|GO:0005788(endoplasmic reticulum lumen)|GO:0008152(metabolic process)|GO:0016887(ATPase activity)|GO:0070062(extracellular vesicular exosome)
Klf13	gb|Mus musculus adult male kidney cDNA, RIKEN full-length enriched library, clone:0610043C13 product:Kruppel-like factor 13, full insert sequence. [AK002926]	0.0781685	0.656786	50794	GO:0000978(RNA polymerase II core promoter proximal region sequence-specific DNA binding)|GO:0001077(RNA polymerase II core promoter proximal region sequence-specific DNA binding transcription factor activity involved in positive regulation of transcription)|GO:0003676(nucleic acid binding)|GO:0003677(DNA binding)|GO:0005634(nucleus)|GO:0006351(transcription, DNA-dependent)|GO:0006355(regulation …
Snd1	ens|staphylococcal nuclease and tudor domain containing 1 [Source:MGI Symbol;Acc:MGI:1929266] [ENSMUST00000183161]	0.0765885	0.615748	56463	GO:0001649(osteoblast differentiation)|GO:0003676(nucleic acid binding)|GO:0003712(transcription cofactor activity)|GO:0004518(nuclease activity)|GO:0005515(protein binding)|GO:0005634(nucleus)|GO:0005737(cytoplasm)|GO:0005739(mitochondrion)|GO:0006351(transcription, DNA-dependent)|GO:0006355(regulation of transcription, DNA-dependent)|GO:0016020(membrane)|GO:0016442(RNA-induced silencing complex…
Scube2	ref|Mus musculus signal peptide, CUB domain, EGF-like 2 (Scube2), mRNA [NM_020052]	0.0798602	0.530648	56788	GO:0005509(calcium ion binding)|GO:0005576(extracellular region)|GO:0005615(extracellular space)|GO:0008150(biological_process)|GO:0019897(extrinsic to plasma membrane)|GO:0042802(identical protein binding)
1700029P11Rik	ref|Mus musculus RIKEN cDNA 1700029P11 gene (1700029P11Rik), mRNA [NM_025503]	0.0765885	0.656509	66346	GO:0003674(molecular_function)|GO:0005739(mitochondrion)|GO:0008150(biological_process)
Pqlc1	ref|Mus musculus PQ loop repeat containing 1 (Pqlc1), transcript variant 1, mRNA [NM_025861]	0.0921708	0.648697	66943	GO:0003674(molecular_function)|GO:0005575(cellular_component)|GO:0008150(biological_process)|GO:0016020(membrane)|GO:0016021(integral to membrane)
Rnpc3	ref|Mus musculus RNA-binding region (RNP1, RRM) containing 3 (Rnpc3), transcript variant 1, mRNA [NM_001038696]	0.0747757	0.638368	67225	GO:0000166(nucleotide binding)|GO:0003674(molecular_function)|GO:0003676(nucleic acid binding)|GO:0003723(RNA binding)|GO:0005634(nucleus)|GO:0005654(nucleoplasm)|GO:0005689(U12-type spliceosomal complex)|GO:0008150(biological_process)
Ankrd33b	ref|Mus musculus ankyrin repeat domain 33B (Ankrd33b), transcript variant 2, mRNA [NM_027496]	0.0973588	1.58461	67434	GO:0003674(molecular_function)|GO:0003677(DNA binding)|GO:0005575(cellular_component)|GO:0008150(biological_process)
Arl13b	ref|Mus musculus ADP-ribosylation factor-like 13B (Arl13b), mRNA [NM_026577]	0.0864247	1.71166	68146	GO:0000166(nucleotide binding)|GO:0001947(heart looping)|GO:0005525(GTP binding)|GO:0005622(intracellular)|GO:0005886(plasma membrane)|GO:0005929(cilium)|GO:0007224(smoothened signaling pathway)|GO:0007264(small GTPase mediated signal transduction)|GO:0007275(multicellular organismal development)|GO:0007368(determination of left/right symmetry)|GO:0009953(dorsal/ventral pattern formation)|GO:0016…
Cryl1	gb|Mus musculus adult male hypothalamus cDNA, RIKEN full-length enriched library, clone:A230106J09 product:crystallin, lamda 1, full insert sequence. [AK020717]	0.0747757	0.570412	68631	GO:0003857(3-hydroxyacyl-CoA dehydrogenase activity)|GO:0005634(nucleus)|GO:0005730(nucleolus)|GO:0005737(cytoplasm)|GO:0005794(Golgi apparatus)|GO:0005886(plasma membrane)|GO:0006631(fatty acid metabolic process)|GO:0016491(oxidoreductase activity)|GO:0042803(protein homodimerization activity)|GO:0050104(L-gulonate 3-dehydrogenase activity)|GO:0055114(oxidation-reduction process)|GO:0070062(extr…
1810009N02Rik	gb|Mus musculus 13 days embryo heart cDNA, RIKEN full-length enriched library, clone:D330041H20 product:hypothetical Maf-like protein containing protein, full insert sequence. [AK084779]	0.0805007	0.38544	69099	GO:0003674(molecular_function)|GO:0005739(mitochondrion)|GO:0008150(biological_process)
Odf3	ens|outer dense fiber of sperm tails 3 [Source:MGI Symbol;Acc:MGI:1916537] [ENSMUST00000135845]	0.0755022	0.661616	69287	GO:0001520(outer dense fiber)|GO:0003674(molecular_function)|GO:0005737(cytoplasm)|GO:0007275(multicellular organismal development)|GO:0007283(spermatogenesis)|GO:0008150(biological_process)|GO:0030154(cell differentiation)
Cdhr4	ens|cadherin-related family member 4 [Source:MGI Symbol;Acc:MGI:1916648] [ENSMUST00000177226]	0.0734714	0.383422	69398	GO:0003674(molecular_function)|GO:0005575(cellular_component)|GO:0008150(biological_process)
Ndufaf5	ref|Mus musculus NADH dehydrogenase (ubiquinone) complex I, assembly factor 5 (Ndufaf5), mRNA [NM_027093]	0.0747757	0.548443	69487	GO:0000179(rRNA (adenine-N6,N6-)-dimethyltransferase activity)|GO:0003674(molecular_function)|GO:0003880(protein C-terminal carboxyl O-methyltransferase activity)|GO:0004809(tRNA (guanine-N2-)-methyltransferase activity)|GO:0005739(mitochondrion)|GO:0005743(mitochondrial inner membrane)|GO:0008152(metabolic process)|GO:0008168(methyltransferase activity)|GO:0008169(C-methyltransferase activity)|G…
1810059H22Rik	gb|Mus musculus 21 days neonate cerebellum cDNA, RIKEN full-length enriched library, clone:G630085G17 product:unclassifiable, full insert sequence. [AK144510]	0.0765885	0.489196	69820
2810403D21Rik	ref|Mus musculus RIKEN cDNA 2810403D21 gene (2810403D21Rik), long non-coding RNA [NR_015493]	0.0723069	1.95119	69964	GO:0003674(molecular_function)|GO:0005575(cellular_component)|GO:0008150(biological_process)
Sdr9c7	ref|Mus musculus 4short chain dehydrogenase/reductase family 9C, member 7 (Sdr9c7), mRNA [NM_027301]	0.0747757	0.649469	70061	GO:0000252(C-3 sterol dehydrogenase (C-4 sterol decarboxylase) activity)|GO:0004033(aldo-keto reductase (NADP) activity)|GO:0004448(isocitrate dehydrogenase activity)|GO:0004495(mevaldate reductase activity)|GO:0004745(retinol dehydrogenase activity)|GO:0005730(nucleolus)|GO:0005737(cytoplasm)|GO:0008152(metabolic process)|GO:0008875(gluconate dehydrogenase activity)|GO:0016229(steroid dehydrogen…
Akr1cl	ens|aldo-keto reductase family 1, member C-like [Source:MGI Symbol;Acc:MGI:1918111] [ENSMUST00000161313]	0.0805007	0.41647	70861	GO:0003674(molecular_function)|GO:0005575(cellular_component)|GO:0008150(biological_process)
1700018A04Rik	gb|Mus musculus adult male testis cDNA, RIKEN full-length enriched library, clone:4933439J11 product:RIKEN cDNA 4933439J11 gene, full insert sequence. [AK017122]	0.0747757	0.664076	71307
Fsip1	ens|fibrous sheath-interacting protein 1 [Source:MGI Symbol;Acc:MGI:1918563] [ENSMUST00000028820]	0.0775438	0.589194	71313	GO:0005515(protein binding)|GO:0008150(biological_process)|GO:0031514(motile cilium)
Wdr31	ens|WD repeat domain 31 [Source:MGI Symbol;Acc:MGI:1918604] [ENSMUST00000153615]	0.0747757	0.622234	71354	GO:0003674(molecular_function)|GO:0005575(cellular_component)|GO:0008150(biological_process)
Obox1	ref|Mus musculus oocyte specific homeobox 1 (Obox1), mRNA [NM_027802]	0.0781685	0.64555	71468	GO:0005575(cellular_component)|GO:0008150(biological_process)
Slc41a3	ref|Mus musculus solute carrier family 41, member 3 (Slc41a3), transcript variant 1, mRNA [NM_027868]	0.0723069	1.81503	71699	GO:0005515(protein binding)|GO:0005886(plasma membrane)|GO:0006812(cation transport)|GO:0008150(biological_process)|GO:0008324(cation transmembrane transporter activity)|GO:0016020(membrane)|GO:0016021(integral to membrane)
Tmem79	ref|Mus musculus transmembrane protein 79 (Tmem79), mRNA [NM_024246]	0.0805007	0.66782	71913	GO:0002070(epithelial cell maturation)|GO:0003674(molecular_function)|GO:0005623(cell)|GO:0005737(cytoplasm)|GO:0005764(lysosome)|GO:0005765(lysosomal membrane)|GO:0005794(Golgi apparatus)|GO:0016020(membrane)|GO:0016021(integral to membrane)|GO:0031069(hair follicle morphogenesis)|GO:0032588(trans-Golgi network membrane)|GO:0042335(cuticle development)|GO:0045055(regulated secretory pathway)|GO:…
Fbxl20	ref|Mus musculus F-box and leucine-rich repeat protein 20 (Fbxl20), mRNA [NM_028149]	0.0749336	0.657113	72194	GO:0001662(behavioral fear response)|GO:0005515(protein binding)|GO:0005575(cellular_component)|GO:0005737(cytoplasm)
Spata31d1a	ref|Mus musculus spermatogenesis associated 31 subfamily D, member 1A (Spata31d1a), mRNA [NM_028157]	0.0747757	0.564285	72219	GO:0003674(molecular_function)|GO:0005575(cellular_component)|GO:0008150(biological_process)
Tmed5	gb|Mus musculus activated spleen cDNA, RIKEN full-length enriched library, clone:F830223E18 product:hypothetical protein, full insert sequence. [AK172643]	0.0719062	1.61249	73130	GO:0003674(molecular_function)|GO:0005783(endoplasmic reticulum)|GO:0005793(endoplasmic reticulum-Golgi intermediate compartment)|GO:0005794(Golgi apparatus)|GO:0005801(cis-Golgi network)|GO:0006810(transport)|GO:0015031(protein transport)|GO:0016020(membrane)|GO:0016021(integral to membrane)|GO:0070971(endoplasmic reticulum exit site)|GO:0090161(Golgi ribbon formation)
Tjap1	ref|Mus musculus tight junction associated protein 1 (Tjap1), transcript variant 1, mRNA [NM_028751]	0.0864247	0.626002	74094	GO:0005515(protein binding)|GO:0005654(nucleoplasm)|GO:0005737(cytoplasm)|GO:0005768(endosome)|GO:0005794(Golgi apparatus)|GO:0005802(trans-Golgi network)|GO:0005886(plasma membrane)|GO:0005923(tight junction)|GO:0007030(Golgi organization)|GO:0030054(cell junction)
1700054O19Rik	ref|PREDICTED: Mus musculus RIKEN cDNA 1700054O19 gene (1700054O19Rik), misc_RNA [XR_395717]	0.0818178	0.579173	74272	GO:0003674(molecular_function)|GO:0005575(cellular_component)|GO:0008150(biological_process)
Cldnd2	ref|Mus musculus claudin domain containing 2 (Cldnd2), mRNA [NM_028849]	0.0805007	0.65469	74276	GO:0003674(molecular_function)|GO:0005575(cellular_component)|GO:0008150(biological_process)|GO:0016020(membrane)|GO:0016021(integral to membrane)
4933440N22Rik	gb|Mus musculus adult male testis cDNA, RIKEN full-length enriched library, clone:4933440N22 product:hypothetical protein, full insert sequence. [AK017138]	0.0775438	1.67215	74471	GO:0003674(molecular_function)|GO:0005575(cellular_component)|GO:0008150(biological_process)
Lrrc74b	ens|leucine rich repeat containing 74B [Source:MGI Symbol;Acc:MGI:1921935] [ENSMUST00000065125]	0.0805007	0.636426	74685	GO:0003674(molecular_function)|GO:0005575(cellular_component)|GO:0008150(biological_process)
Uhrf1bp1l	ref|Mus musculus UHRF1 (ICBP90) binding protein 1-like (Uhrf1bp1l), mRNA [NM_029166]	0.0747757	1.7258	75089	GO:0003674(molecular_function)|GO:0005575(cellular_component)|GO:0008150(biological_process)
Prkd3	ens|protein kinase D3 [Source:MGI Symbol;Acc:MGI:1922542] [ENSMUST00000146917]	0.0702744	0.476276	75292	GO:0000166(nucleotide binding)|GO:0004672(protein kinase activity)|GO:0004674(protein serine/threonine kinase activity)|GO:0004697(protein kinase C activity)|GO:0005524(ATP binding)|GO:0005654(nucleoplasm)|GO:0005737(cytoplasm)|GO:0006468(protein phosphorylation)|GO:0016020(membrane)|GO:0016301(kinase activity)|GO:0016310(phosphorylation)|GO:0016740(transferase activity)|GO:0016772(transferase ac…
4930458D05Rik	gb|Mus musculus 8 days embryo whole body cDNA, RIKEN full-length enriched library, clone:5730424C05 product:unclassifiable, full insert sequence. [AK133807]	0.0962856	1.5828	75802	GO:0003674(molecular_function)|GO:0005575(cellular_component)|GO:0008150(biological_process)
5830433I10Rik	ref|PREDICTED: Mus musculus RIKEN cDNA 5830433I10 gene (5830433I10Rik), mRNA [XM_006525199]	0.0723069	0.604488	76030	GO:0003674(molecular_function)|GO:0005575(cellular_component)|GO:0008150(biological_process)
Gpr165	ref|Mus musculus G protein-coupled receptor 165 (Gpr165), mRNA [NM_029536]	0.092518	0.640981	76206	GO:0003674(molecular_function)|GO:0005575(cellular_component)|GO:0008150(biological_process)
2410152P15Rik	gb|Mus musculus ES cells cDNA, RIKEN full-length enriched library, clone:2410152P15 product:unclassifiable, full insert sequence. [AK010814]	0.0747757	0.60633	76811
2210420H20Rik	ref|Mus musculus RIKEN cDNA 2210420H20 gene (2210420H20Rik), long non-coding RNA [NR_045389]	0.0946308	0.651255	76961
4930504D19Rik	gb|Mus musculus adult male testis cDNA, RIKEN full-length enriched library, clone:4930504D19 product:unclassifiable, full insert sequence. [AK019668]	0.0747757	0.550354	78017	GO:0003674(molecular_function)|GO:0005575(cellular_component)|GO:0008150(biological_process)
Desi2	ref|Mus musculus desumoylating isopeptidase 2 (Desi2), mRNA [NM_024282]	0.0747757	1.54481	78825	GO:0003674(molecular_function)|GO:0005737(cytoplasm)|GO:0008150(biological_process)
4833447P13Rik	gb|Mus musculus 0 day neonate head cDNA, RIKEN full-length enriched library, clone:4833447P13 product:hypothetical protein, full insert sequence. [AK019531]	0.0723069	0.597711	78902
Nxf2	ref|Mus musculus nuclear RNA export factor 2 (Nxf2), transcript variant 1, mRNA [NM_001289735]	0.0958519	0.666208	83454	GO:0003723(RNA binding)|GO:0003729(mRNA binding)|GO:0005515(protein binding)|GO:0005622(intracellular)|GO:0005623(cell)|GO:0005634(nucleus)|GO:0005635(nuclear envelope)|GO:0006405(RNA export from nucleus)|GO:0016973(poly(A)+ mRNA export from nucleus)
C76332	gb|C76332 Mouse 3.5-dpc blastocyst cDNA Mus musculus cDNA clone J0008H05 3'. [C76332]	0.0903789	0.614208	97683
Arrdc3	ref|Mus musculus arrestin domain containing 3 (Arrdc3), mRNA [NM_001042591]	0.0805007	0.309643	105171	GO:0001659(temperature homeostasis)|GO:0005737(cytoplasm)|GO:0005768(endosome)|GO:0005886(plasma membrane)|GO:0031651(negative regulation of heat generation)|GO:0031699(beta-3 adrenergic receptor binding)|GO:0043588(skin development)|GO:0044252(negative regulation of multicellular organismal metabolic process)|GO:0051443(positive regulation of ubiquitin-protein ligase activity)|GO:0060613(fat pad…
Atf5	ref|Mus musculus activating transcription factor 5 (Atf5), transcript variant 1, mRNA [NM_030693]	0.0862957	0.660812	107503	GO:0000977(RNA polymerase II regulatory region sequence-specific DNA binding)|GO:0003677(DNA binding)|GO:0003700(sequence-specific DNA binding transcription factor activity)|GO:0005515(protein binding)|GO:0005634(nucleus)|GO:0005654(nucleoplasm)|GO:0005667(transcription factor complex)|GO:0005737(cytoplasm)|GO:0006351(transcription, DNA-dependent)|GO:0006355(regulation of transcription, DNA-depen…
Triobp	ref|Mus musculus TRIO and F-actin binding protein (Triobp), transcript variant 1, mRNA [NM_001024716]	0.0897501	0.664998	110253	GO:0003779(actin binding)|GO:0005634(nucleus)|GO:0005737(cytoplasm)|GO:0005856(cytoskeleton)|GO:0005925(focal adhesion)|GO:0007049(cell cycle)|GO:0007067(mitosis)|GO:0015629(actin cytoskeleton)|GO:0031625(ubiquitin protein ligase binding)|GO:0032956(regulation of actin cytoskeleton organization)|GO:0051015(actin filament binding)|GO:0051301(cell division)|GO:1900026(positive regulation of substra…
Cebpe	ref|Mus musculus CCAAT/enhancer binding protein (C/EBP), epsilon (Cebpe), mRNA [NM_207131]	0.0747757	0.494755	110794	GO:0000978(RNA polymerase II core promoter proximal region sequence-specific DNA binding)|GO:0001077(RNA polymerase II core promoter proximal region sequence-specific DNA binding transcription factor activity involved in positive regulation of transcription)|GO:0003677(DNA binding)|GO:0003700(sequence-specific DNA binding transcription factor activity)|GO:0005634(nucleus)|GO:0005654(nucleoplasm)|…
Ppp2r4	ref|Mus musculus protein phosphatase 2A activator, regulatory subunit B (Ppp2r4), mRNA [NM_138748]	0.0968985	0.528023	110854	GO:0000159(protein phosphatase type 2A complex)|GO:0000166(nucleotide binding)|GO:0000413(protein peptidyl-prolyl isomerization)|GO:0003755(peptidyl-prolyl cis-trans isomerase activity)|GO:0005102(receptor binding)|GO:0005524(ATP binding)|GO:0005634(nucleus)|GO:0005654(nucleoplasm)|GO:0005737(cytoplasm)|GO:0008152(metabolic process)|GO:0008160(protein tyrosine phosphatase activator activity)|GO:0…
Slc8a3	ref|Mus musculus solute carrier family 8 (sodium/calcium exchanger), member 3 (Slc8a3), transcript variant 2, mRNA [NM_080440]	0.0998151	0.557242	110893	GO:0002244(hemopoietic progenitor cell differentiation)|GO:0005432(calcium:sodium antiporter activity)|GO:0005739(mitochondrion)|GO:0005829(cytosol)|GO:0005874(microtubule)|GO:0005886(plasma membrane)|GO:0005887(integral to plasma membrane)|GO:0006814(sodium ion transport)|GO:0015368(calcium:cation antiporter activity)|GO:0030001(metal ion transport)|GO:0035725(sodium ion transmembrane transport)…
Caln1	gb|Mus musculus 0 day neonate cerebellum cDNA, RIKEN full-length enriched library, clone:C230022P04 product:unclassifiable, full insert sequence. [AK082203]	0.0805007	1.96721	140904	GO:0005509(calcium ion binding)|GO:0005737(cytoplasm)|GO:0005794(Golgi apparatus)|GO:0005886(plasma membrane)|GO:0008150(biological_process)|GO:0016020(membrane)|GO:0016021(integral to membrane)|GO:0032588(trans-Golgi network membrane)|GO:0046872(metal ion binding)
Stard4	ref|Mus musculus StAR-related lipid transfer (START) domain containing 4 (Stard4), mRNA [NM_133774]	0.0968985	0.644824	170459	GO:0005739(mitochondrion)|GO:0006810(transport)|GO:0006869(lipid transport)|GO:0008289(lipid binding)|GO:0015485(cholesterol binding)|GO:0016023(cytoplasmic membrane-bounded vesicle)
H1foo	ref|Mus musculus H1 histone family, member O, oocyte-specific (H1foo), mRNA [NM_138311]	0.0781685	0.64494	171506	GO:0000786(nucleosome)|GO:0001674(female germ cell nucleus)|GO:0003677(DNA binding)|GO:0005634(nucleus)|GO:0005694(chromosome)|GO:0005730(nucleolus)|GO:0005737(cytoplasm)|GO:0006334(nucleosome assembly)|GO:0016584(nucleosome positioning)|GO:0031492(nucleosomal DNA binding)|GO:0044030(regulation of DNA methylation)|GO:0051321(meiotic cell cycle)|GO:0070062(extracellular vesicular exosome)|GO:20007…
Iffo2	ref|Mus musculus intermediate filament family orphan 2 (Iffo2), transcript variant 1, mRNA [NM_001205173]	0.0897501	0.572204	212632	GO:0003674(molecular_function)|GO:0005198(structural molecule activity)|GO:0005575(cellular_component)|GO:0005882(intermediate filament)|GO:0008150(biological_process)
Mpped1	ref|Mus musculus metallophosphoesterase domain containing 1 (Mpped1), mRNA [NM_172610]	0.0747757	0.47338	223726	GO:0003674(molecular_function)|GO:0004518(nuclease activity)|GO:0005575(cellular_component)|GO:0008150(biological_process)|GO:0016787(hydrolase activity)|GO:0042578(phosphoric ester hydrolase activity)|GO:0043765(T/G mismatch-specific endonuclease activity)
Zbed4	ref|Mus musculus zinc finger, BED domain containing 4 (Zbed4), mRNA [NM_181412]	0.0781685	0.514544	223773	GO:0003674(molecular_function)|GO:0003676(nucleic acid binding)|GO:0003677(DNA binding)|GO:0005634(nucleus)|GO:0005737(cytoplasm)|GO:0008150(biological_process)|GO:0046872(metal ion binding)|GO:0046983(protein dimerization activity)
Muc20	ref|Mus musculus mucin 20 (Muc20), transcript variant 2, mRNA [NM_146071]	0.0747757	0.662502	224116	GO:0000187(activation of MAPK activity)|GO:0005515(protein binding)|GO:0005576(extracellular region)|GO:0005886(plasma membrane)|GO:0009925(basal plasma membrane)|GO:0016020(membrane)|GO:0042995(cell projection)|GO:0048012(hepatocyte growth factor receptor signaling pathway)|GO:0051260(protein homooligomerization)
Scaf4	gb|Mus musculus splicing factor, arginine/serine-rich 15, mRNA (cDNA clone IMAGE:4527716). [BC041782]	0.0781685	0.583742	224432	GO:0005654(nucleoplasm)|GO:0006397(mRNA processing)|GO:0008022(protein C-terminus binding)
Ttc7	gb|Mus musculus 18-day embryo whole body cDNA, RIKEN full-length enriched library, clone:1110035E02 product:hypothetical protein, full insert sequence. [AK004107]	0.0765885	0.656178	225049	GO:0005623(cell)|GO:0006879(cellular iron ion homeostasis)|GO:0030097(hemopoiesis)
Lrp4	ref|Mus musculus low density lipoprotein receptor-related protein 4 (Lrp4), transcript variant 1, mRNA [NM_172668]	0.0702744	0.56638	228357	GO:0001822(kidney development)|GO:0001932(regulation of protein phosphorylation)|GO:0001942(hair follicle development)|GO:0005509(calcium ion binding)|GO:0005515(protein binding)|GO:0005886(plasma membrane)|GO:0006897(endocytosis)|GO:0007275(multicellular organismal development)|GO:0008104(protein localization)|GO:0009953(dorsal/ventral pattern formation)|GO:0009954(proximal/distal pattern format…
Trib3	ref|Mus musculus tribbles homolog 3 (Drosophila) (Trib3), mRNA [NM_175093]	0.0968985	0.525553	228775	GO:0000122(negative regulation of transcription from RNA polymerase II promoter)|GO:0003714(transcription corepressor activity)|GO:0004672(protein kinase activity)|GO:0004860(protein kinase inhibitor activity)|GO:0005515(protein binding)|GO:0005524(ATP binding)|GO:0005634(nucleus)|GO:0005654(nucleoplasm)|GO:0006351(transcription, DNA-dependent)|GO:0006355(regulation of transcription, DNA-dependen…
Slc25a51	ens|solute carrier family 25, member 51 [Source:MGI Symbol;Acc:MGI:2684984] [ENSMUST00000134714]	0.0805007	1.73774	230125	GO:0003674(molecular_function)|GO:0005739(mitochondrion)|GO:0005743(mitochondrial inner membrane)|GO:0006810(transport)|GO:0008150(biological_process)|GO:0016020(membrane)|GO:0016021(integral to membrane)
Ttc39a	ref|Mus musculus tetratricopeptide repeat domain 39A (Ttc39a), transcript variant 2, mRNA [NM_153392]	0.0723069	2.81987	230603	GO:0003674(molecular_function)|GO:0005575(cellular_component)|GO:0008150(biological_process)
Vps13d	ref|PREDICTED: Mus musculus vacuolar protein sorting 13 D (yeast) (Vps13d), transcript variant X5, misc_RNA [XR_881422]	0.0765885	0.62835	230895	GO:0003674(molecular_function)|GO:0005622(intracellular)|GO:0005623(cell)|GO:0006623(protein targeting to vacuole)|GO:0008150(biological_process)|GO:0019898(extrinsic to membrane)|GO:0045053(protein retention in Golgi apparatus)|GO:0070062(extracellular vesicular exosome)
Agpat9	ref|Mus musculus 1-acylglycerol-3-phosphate O-acyltransferase 9 (Agpat9), mRNA [NM_172715]	0.0702744	2.11653	231510	GO:0003841(1-acylglycerol-3-phosphate O-acyltransferase activity)|GO:0004366(glycerol-3-phosphate O-acyltransferase activity)|GO:0005783(endoplasmic reticulum)|GO:0005789(endoplasmic reticulum membrane)|GO:0006629(lipid metabolic process)|GO:0008152(metabolic process)|GO:0008654(phospholipid biosynthetic process)|GO:0016020(membrane)|GO:0016021(integral to membrane)|GO:0016740(transferase activit…
Ssh1	ref|Mus musculus slingshot homolog 1 (Drosophila) (Ssh1), mRNA [NM_198109]	0.0631034	0.436878	231637	GO:0000902(cell morphogenesis)|GO:0003677(DNA binding)|GO:0003779(actin binding)|GO:0004721(phosphoprotein phosphatase activity)|GO:0004725(protein tyrosine phosphatase activity)|GO:0005654(nucleoplasm)|GO:0005737(cytoplasm)|GO:0005856(cytoskeleton)|GO:0005886(plasma membrane)|GO:0006470(protein dephosphorylation)|GO:0008064(regulation of actin polymerization or depolymerization)|GO:0008138(prote…
Insc	ref|Mus musculus inscuteable homolog (Drosophila) (Insc), mRNA [NM_173767]	0.0945486	1.90171	233752	GO:0000132(establishment of mitotic spindle orientation)|GO:0005623(cell)|GO:0005737(cytoplasm)|GO:0007275(multicellular organismal development)|GO:0007399(nervous system development)|GO:0030154(cell differentiation)|GO:0045177(apical part of cell)|GO:0060487(lung epithelial cell differentiation)
Zfp612	ref|Mus musculus zinc finger protein 612 (Zfp612), mRNA [NM_175480]	0.0893546	1.55073	234725	GO:0003700(sequence-specific DNA binding transcription factor activity)|GO:0005575(cellular_component)|GO:0006355(regulation of transcription, DNA-dependent)
Fam63b	ref|Mus musculus family with sequence similarity 63, member B (Fam63b), mRNA [NM_172772]	0.0864247	0.665942	235461	GO:0003674(molecular_function)|GO:0005654(nucleoplasm)|GO:0008150(biological_process)
Slc6a7	ref|Mus musculus solute carrier family 6 (neurotransmitter transporter, L-proline), member 7 (Slc6a7), mRNA [NM_201353]	0.0765885	0.642691	240332	GO:0005328(neurotransmitter:sodium symporter activity)|GO:0006810(transport)|GO:0006836(neurotransmitter transport)|GO:0006865(amino acid transport)|GO:0015293(symporter activity)|GO:0016020(membrane)|GO:0016021(integral to membrane)
Kcng2	ref|Mus musculus potassium voltage-gated channel, subfamily G, member 2 (Kcng2), mRNA [NM_001190373]	0.0968985	0.616674	240444	GO:0005251(delayed rectifier potassium channel activity)|GO:0016021(integral to membrane)|GO:0034765(regulation of ion transmembrane transport)|GO:0070062(extracellular vesicular exosome)|GO:0071805(potassium ion transmembrane transport)
Slc22a15	ref|Mus musculus solute carrier family 22 (organic anion/cation transporter), member 15 (Slc22a15), mRNA [NM_001039371]	0.0921708	1.69946	242126	GO:0003674(molecular_function)|GO:0005575(cellular_component)|GO:0006810(transport)|GO:0006811(ion transport)|GO:0008150(biological_process)|GO:0016020(membrane)|GO:0016021(integral to membrane)|GO:0022857(transmembrane transporter activity)|GO:0055085(transmembrane transport)
Gm4971	ref|Mus musculus predicted gene 4971 (Gm4971), non-coding RNA [NR_033604]	0.0798602	0.523233	244061
Dcaf12l2	ref|Mus musculus DDB1 and CUL4 associated factor 12-like 2 (Dcaf12l2), mRNA [NM_175539]	0.0747757	0.543393	245403	GO:0003674(molecular_function)|GO:0005575(cellular_component)|GO:0008150(biological_process)
Olfr699	ref|Mus musculus olfactory receptor 699 (Olfr699), mRNA [NM_001011862]	0.0968985	0.605874	258180	GO:0004984(olfactory receptor activity)|GO:0007186(G-protein coupled receptor signaling pathway)|GO:0007608(sensory perception of smell)|GO:0016021(integral to membrane)|GO:0050911(detection of chemical stimulus involved in sensory perception of smell)
Olfr845	ref|Mus musculus olfactory receptor 845 (Olfr845), mRNA [NM_207145]	0.0775438	0.4816	258249	GO:0004984(olfactory receptor activity)|GO:0007186(G-protein coupled receptor signaling pathway)|GO:0007608(sensory perception of smell)|GO:0016021(integral to membrane)|GO:0050911(detection of chemical stimulus involved in sensory perception of smell)
Olfr411	ref|Mus musculus olfactory receptor 411 (Olfr411), mRNA [NM_146709]	0.0968985	0.65708	258704	GO:0004984(olfactory receptor activity)|GO:0007186(G-protein coupled receptor signaling pathway)|GO:0007608(sensory perception of smell)|GO:0016021(integral to membrane)|GO:0050907(detection of chemical stimulus involved in sensory perception)|GO:0050911(detection of chemical stimulus involved in sensory perception of smell)
Olfr1342	ref|Mus musculus olfactory receptor 1342 (Olfr1342), mRNA [NM_146713]	0.0775438	0.649198	258708	GO:0004984(olfactory receptor activity)|GO:0007186(G-protein coupled receptor signaling pathway)|GO:0007608(sensory perception of smell)|GO:0016021(integral to membrane)|GO:0050911(detection of chemical stimulus involved in sensory perception of smell)
Olfr1316	ref|Mus musculus olfactory receptor 1316 (Olfr1316), mRNA [NM_146742]	0.0838199	0.61063	258737	GO:0004888(transmembrane signaling receptor activity)|GO:0004984(olfactory receptor activity)|GO:0007186(G-protein coupled receptor signaling pathway)|GO:0007608(sensory perception of smell)|GO:0016021(integral to membrane)|GO:0050907(detection of chemical stimulus involved in sensory perception)|GO:0050911(detection of chemical stimulus involved in sensory perception of smell)
Fev	ref|Mus musculus FEV (ETS oncogene family) (Fev), mRNA [NM_153111]	0.0988402	0.661514	260298	GO:0000981(sequence-specific DNA binding RNA polymerase II transcription factor activity)|GO:0003677(DNA binding)|GO:0003690(double-stranded DNA binding)|GO:0003700(sequence-specific DNA binding transcription factor activity)|GO:0005634(nucleus)|GO:0006351(transcription, DNA-dependent)|GO:0006355(regulation of transcription, DNA-dependent)|GO:0006357(regulation of transcription from RNA polymeras…
Sh3rf2	ref|Mus musculus SH3 domain containing ring finger 2 (Sh3rf2), transcript variant 1, mRNA [NM_001146299]	0.075999	0.609556	269016	GO:0004864(protein phosphatase inhibitor activity)|GO:0005654(nucleoplasm)|GO:0008157(protein phosphatase 1 binding)|GO:0008270(zinc ion binding)|GO:0008766(UDP-N-acetylmuramoylalanyl-D-glutamyl-2,6-diaminopimelate-D-alanyl-D-alanine ligase activity)|GO:0010923(negative regulation of phosphatase activity)|GO:0016874(ligase activity)|GO:0018169(ribosomal S6-glutamic acid ligase activity)|GO:001990…
Irf2bp2	ref|Mus musculus interferon regulatory factor 2 binding protein 2 (Irf2bp2), mRNA [NM_001164598]	0.0908506	1.65923	270110	GO:0000122(negative regulation of transcription from RNA polymerase II promoter)|GO:0003714(transcription corepressor activity)|GO:0005634(nucleus)|GO:0005654(nucleoplasm)|GO:0005737(cytoplasm)|GO:0006351(transcription, DNA-dependent)|GO:0006355(regulation of transcription, DNA-dependent)|GO:0046872(metal ion binding)
Cdk15	ref|Mus musculus cyclin-dependent kinase 15 (Cdk15), mRNA [NM_001033373]	0.0786971	0.647708	271697	GO:0000166(nucleotide binding)|GO:0004672(protein kinase activity)|GO:0004674(protein serine/threonine kinase activity)|GO:0004693(cyclin-dependent protein kinase activity)|GO:0005524(ATP binding)|GO:0005575(cellular_component)|GO:0006468(protein phosphorylation)|GO:0016301(kinase activity)|GO:0016310(phosphorylation)|GO:0016740(transferase activity)|GO:0016772(transferase activity, transferring …
Tbcel	ref|Mus musculus tubulin folding cofactor E-like (Tbcel), mRNA [NM_173038]	0.0747757	0.550558	272589	GO:0003674(molecular_function)|GO:0005575(cellular_component)|GO:0005737(cytoplasm)|GO:0005856(cytoskeleton)|GO:0008150(biological_process)
Syne2	ens|spectrin repeat containing, nuclear envelope 2 [Source:MGI Symbol;Acc:MGI:2449316] [ENSMUST00000124685]	0.0945486	0.552328	319565	GO:0003779(actin binding)|GO:0005634(nucleus)|GO:0005635(nuclear envelope)|GO:0005640(nuclear outer membrane)|GO:0005737(cytoplasm)|GO:0005739(mitochondrion)|GO:0005856(cytoskeleton)|GO:0005886(plasma membrane)|GO:0005925(focal adhesion)|GO:0006998(nuclear envelope organization)|GO:0007097(nuclear migration)|GO:0007163(establishment or maintenance of cell polarity)|GO:0010761(fibroblast migration…
D130017N08Rik	gb|Mus musculus 12 days embryo spinal ganglion cDNA, RIKEN full-length enriched library, clone:D130017N08 product:unclassifiable, full insert sequence. [AK083834]	0.0903789	0.547649	320064	GO:0003674(molecular_function)|GO:0005575(cellular_component)|GO:0008150(biological_process)
Tmem91	ref|Mus musculus transmembrane protein 91 (Tmem91), transcript variant 1, mRNA [NM_177102]	0.0747757	0.593701	320208	GO:0002244(hemopoietic progenitor cell differentiation)|GO:0003674(molecular_function)|GO:0005575(cellular_component)|GO:0009607(response to biotic stimulus)|GO:0016020(membrane)|GO:0016021(integral to membrane)
Smim10l2a	ref|Mus musculus small integral membrane protein 10 like 2A (Smim10l2a), long non-coding RNA [NR_028086]	0.0909942	0.630511	320237	GO:0003674(molecular_function)|GO:0005575(cellular_component)|GO:0008150(biological_process)
6430537K16Rik	gb|Mus musculus adult male pituitary gland cDNA, RIKEN full-length enriched library, clone:5330410B08 product:unclassifiable, full insert sequence. [AK030418]	0.0747757	1.88982	320480
9430037G07Rik	ref|Mus musculus RIKEN cDNA 9430037G07 gene (9430037G07Rik), long non-coding RNA [NR_040766]	0.0749336	3.08981	320692
Dixdc1	ref|Mus musculus DIX domain containing 1 (Dixdc1), mRNA [NM_178118]	0.0769568	0.634401	330938	GO:0003779(actin binding)|GO:0005515(protein binding)|GO:0005737(cytoplasm)|GO:0005829(cytosol)|GO:0007049(cell cycle)|GO:0007275(multicellular organismal development)|GO:0016055(Wnt receptor signaling pathway)|GO:0019904(protein domain specific binding)|GO:0021695(cerebellar cortex development)|GO:0021795(cerebral cortex cell migration)|GO:0021799(cerebral cortex radially oriented cell migration…
Mapk15	ref|Mus musculus mitogen-activated protein kinase 15 (Mapk15), mRNA [NM_177922]	0.0988402	0.647259	332110	GO:0000122(negative regulation of transcription from RNA polymerase II promoter)|GO:0000165(MAPK cascade)|GO:0000166(nucleotide binding)|GO:0001934(positive regulation of protein phosphorylation)|GO:0004672(protein kinase activity)|GO:0004674(protein serine/threonine kinase activity)|GO:0004707(MAP kinase activity)|GO:0005524(ATP binding)|GO:0005634(nucleus)|GO:0006468(protein phosphorylation)|GO…
Cngb1	ref|Mus musculus cyclic nucleotide gated channel beta 1 (Cngb1), transcript variant 1, mRNA [NM_001195413]	0.0747757	0.669035	333329	GO:0001750(photoreceptor outer segment)|GO:0005222(intracellular cAMP activated cation channel activity)|GO:0005223(intracellular cGMP activated cation channel activity)|GO:0005249(voltage-gated potassium channel activity)|GO:0005887(integral to plasma membrane)|GO:0007602(phototransduction)|GO:0007608(sensory perception of smell)|GO:0016020(membrane)|GO:0030553(cGMP binding)|GO:0033365(protein l…
Myo18a	ens|myosin XVIIIA [Source:MGI Symbol;Acc:MGI:2667185] [ENSMUST00000100443]	0.0805007	0.574345	360013	GO:0000139(Golgi membrane)|GO:0000166(nucleotide binding)|GO:0003774(motor activity)|GO:0005524(ATP binding)|GO:0005737(cytoplasm)|GO:0005794(Golgi apparatus)|GO:0005802(trans-Golgi network)|GO:0005856(cytoskeleton)|GO:0005903(brush border)|GO:0007030(Golgi organization)|GO:0016020(membrane)|GO:0016459(myosin complex)|GO:0016477(cell migration)|GO:0031032(actomyosin structure organization)|GO:004…
Vaultrc5	ref|Mus musculus vault RNA component 5 (Vaultrc5), long non-coding RNA [NR_027885]	0.0749336	2.30682	378472	GO:0003674(molecular_function)|GO:0005575(cellular_component)|GO:0008150(biological_process)
A530032D15Rik	ref|Mus musculus RIKEN cDNA A530032D15Rik gene (A530032D15Rik), mRNA [NM_213615]	0.0765885	0.568354	381287	GO:0003674(molecular_function)|GO:0005575(cellular_component)|GO:0008150(biological_process)
6330403A02Rik	ref|Mus musculus RIKEN cDNA 6330403A02 gene (6330403A02Rik), mRNA [NM_001081227]	0.0945486	0.653101	381310	GO:0003674(molecular_function)|GO:0005575(cellular_component)|GO:0008150(biological_process)|GO:0016020(membrane)|GO:0016021(integral to membrane)
A830080D01Rik	ref|Mus musculus RIKEN cDNA A830080D01 gene (A830080D01Rik), mRNA [NM_001033472]	0.0781685	1.51757	382252	GO:0003674(molecular_function)|GO:0005575(cellular_component)|GO:0005739(mitochondrion)|GO:0008150(biological_process)
Gpr25	ref|Mus musculus G protein-coupled receptor 25 (Gpr25), mRNA [NM_001101516]	0.0775438	0.66985	383563	GO:0003674(molecular_function)|GO:0004871(signal transducer activity)|GO:0004930(G-protein coupled receptor activity)|GO:0005575(cellular_component)|GO:0007165(signal transduction)|GO:0007186(G-protein coupled receptor signaling pathway)|GO:0008150(biological_process)|GO:0016020(membrane)|GO:0016021(integral to membrane)
Gm5382	ref|Mus musculus predicted gene 5382 (Gm5382), mRNA [NM_001034100]	0.0885289	0.64442	385328	GO:0003674(molecular_function)|GO:0005575(cellular_component)|GO:0008150(biological_process)
C530014P21Rik	gb|Mus musculus 12 days embryo spinal cord cDNA, RIKEN full-length enriched library, clone:C530014P21 product:unclassifiable, full insert sequence. [AK049648]	0.0889815	1.64832	399604
C130063K03Rik	gb|Mus musculus 16 days embryo head cDNA, RIKEN full-length enriched library, clone:C130063K03 product:unclassifiable, full insert sequence. [AK048471]	0.0775438	0.644702	402743
Gm14151	ref|Mus musculus predicted gene 14151 (Gm14151), mRNA [NM_001097977]	0.092518	0.638401	433486	GO:0003674(molecular_function)|GO:0004674(protein serine/threonine kinase activity)|GO:0005575(cellular_component)|GO:0005737(cytoplasm)|GO:0006468(protein phosphorylation)|GO:0008150(biological_process)|GO:0035556(intracellular signal transduction)
Fam222a	ref|Mus musculus family with sequence similarity 222, member A (Fam222a), mRNA [NM_001004180]	0.0903789	3.26164	433940	GO:0003674(molecular_function)|GO:0005575(cellular_component)|GO:0008150(biological_process)
Tmem233	ref|Mus musculus transmembrane protein 233 (Tmem233), mRNA [NM_001101546]	0.0723069	0.53298	545798	GO:0003674(molecular_function)|GO:0005575(cellular_component)|GO:0008150(biological_process)|GO:0009607(response to biotic stimulus)|GO:0016020(membrane)|GO:0016021(integral to membrane)
Ccdc42b	ref|Mus musculus coiled-coil domain containing 42B (Ccdc42b), mRNA [NM_001195094]	0.0945486	0.62725	546886	GO:0003674(molecular_function)|GO:0005575(cellular_component)|GO:0008150(biological_process)
2010315B03Rik	ens|RIKEN cDNA 2010315B03 gene [Source:MGI Symbol;Acc:MGI:1919321] [ENSMUST00000186041]	0.0805007	1.52324	630836
Adh6-ps1	ref|Mus musculus alcohol dehydrogenase 6 (class V), pseudogene 1 (Adh6-ps1), non-coding RNA [NR_033581]	0.0805007	0.524054	639769
Rhox4a	ref|Mus musculus reproductive homeobox 4A (Rhox4a), mRNA [NM_001039688]	0.0968985	0.544345	664609	GO:0005575(cellular_component)|GO:0008150(biological_process)
Ctcfl	ref|Mus musculus CCCTC-binding factor (zinc finger protein)-like (Ctcfl), mRNA [NM_001081387]	0.0805007	1.69291	664799	GO:0000978(RNA polymerase II core promoter proximal region sequence-specific DNA binding)|GO:0001077(RNA polymerase II core promoter proximal region sequence-specific DNA binding transcription factor activity involved in positive regulation of transcription)|GO:0003676(nucleic acid binding)|GO:0003677(DNA binding)|GO:0005515(protein binding)|GO:0005634(nucleus)|GO:0005737(cytoplasm)|GO:0006349(re…
Gm10253	gb|Mus musculus activated spleen cDNA, RIKEN full-length enriched library, clone:F830010A05 product:hypothetical protein, full insert sequence. [AK089708]	0.0838199	0.660704	791281	GO:0003674(molecular_function)|GO:0005575(cellular_component)|GO:0008150(biological_process)
Gm12500	ref|PREDICTED: Mus musculus predicted gene 12500 (Gm12500), misc_RNA [XR_375963]	0.0747757	0.568905	791415	GO:0003674(molecular_function)|GO:0005575(cellular_component)|GO:0008150(biological_process)
Gm3373	ref|PREDICTED: Mus musculus predicted gene 3373 (Gm3373), transcript variant X11, misc_RNA [XR_874105]	0.0747757	0.558595	100036568
Gm11454	ref|PREDICTED: Mus musculus predicted gene 11454 (Gm11454), ncRNA [XR_375197]	0.0765885	0.620168	100504589
Gm30146	gb|Mus musculus ES cells cDNA, RIKEN full-length enriched library, clone:C330041D21 product:unclassifiable, full insert sequence. [AK082843]	0.0747757	0.649116	102631944
Gm31131	ref|PREDICTED: Mus musculus predicted gene, 31131 (Gm31131), transcript variant X3, ncRNA [XR_383357]	0.0838199	0.582192	102633264
Gm31493	ref|PREDICTED: Mus musculus predicted gene, 31493 (Gm31493), transcript variant X1, mRNA [XM_011251703]	0.0990171	0.61816	102633740
LOC102635521	gb|Mus musculus adult male eyeball cDNA, RIKEN full-length enriched library, clone:7530430J24 product:unclassifiable, full insert sequence. [AK078730]	0.0804472	0.474816	102635521
LOC102642252	ref|PREDICTED: Mus musculus uncharacterized LOC102642252 (LOC102642252), mRNA [XM_006544503]	0.0805007	2.73013	102642252
LOC105244251	ref|PREDICTED: Mus musculus uncharacterized LOC105244251 (LOC105244251), transcript variant X2, ncRNA [XR_866592]	0.0765885	2.41378	105244251
Arl4a	ref|Mus musculus ADP-ribosylation factor-like 4A (Arl4a), transcript variant 2, mRNA [NM_001039515]	0.0798602	1.86256	11861	GO:0000166(nucleotide binding)|GO:0003924(GTPase activity)|GO:0005525(GTP binding)|GO:0005622(intracellular)|GO:0005634(nucleus)|GO:0005730(nucleolus)|GO:0005737(cytoplasm)|GO:0005886(plasma membrane)|GO:0007264(small GTPase mediated signal transduction)|GO:0016020(membrane)|GO:0050873(brown fat cell differentiation)
Btg2	ref|Mus musculus B cell translocation gene 2, anti-proliferative (Btg2), mRNA [NM_007570]	0.0747757	2.39401	12227	GO:0000122(negative regulation of transcription from RNA polymerase II promoter)|GO:0001078(RNA polymerase II core promoter proximal region sequence-specific DNA binding transcription factor activity involved in negative regulation of transcription)|GO:0005515(protein binding)|GO:0006351(transcription, DNA-dependent)|GO:0006355(regulation of transcription, DNA-dependent)|GO:0006366(transcription …
C4bp-ps1	ref|Mus musculus complement component 4 binding protein, pseudogene 1 (C4bp-ps1), non-coding RNA [NR_028304]	0.0723069	2.09272	12270
Ccrn4l	ref|Mus musculus CCR4 carbon catabolite repression 4-like (S. cerevisiae) (Ccrn4l), mRNA [NM_009834]	0.0747757	1.80412	12457	GO:0000290(deadenylation-dependent decapping of nuclear-transcribed mRNA)|GO:0000932(cytoplasmic mRNA processing body)|GO:0003723(RNA binding)|GO:0003729(mRNA binding)|GO:0004518(nuclease activity)|GO:0004527(exonuclease activity)|GO:0004535(poly(A)-specific ribonuclease activity)|GO:0005515(protein binding)|GO:0005634(nucleus)|GO:0005737(cytoplasm)|GO:0006397(mRNA processing)|GO:0009991(response…
Rbm3	ref|Mus musculus RNA binding motif protein 3 (Rbm3), transcript variant 2, mRNA [NM_001166409]	0.0702744	1.71209	19652	GO:0000166(nucleotide binding)|GO:0003676(nucleic acid binding)|GO:0003723(RNA binding)|GO:0005634(nucleus)|GO:0005737(cytoplasm)|GO:0006412(translation)|GO:0006417(regulation of translation)|GO:0009409(response to cold)|GO:0015934(large ribosomal subunit)|GO:0030425(dendrite)|GO:0035196(production of miRNAs involved in gene silencing by miRNA)|GO:0042995(cell projection)|GO:0043023(ribosomal lar…
Aass	ref|Mus musculus aminoadipate-semialdehyde synthase (Aass), mRNA [NM_013930]	0.0805007	1.53745	30956	GO:0003824(catalytic activity)|GO:0005739(mitochondrion)|GO:0006091(generation of precursor metabolites and energy)|GO:0008152(metabolic process)|GO:0016491(oxidoreductase activity)|GO:0019477(L-lysine catabolic process)|GO:0043231(intracellular membrane-bounded organelle)|GO:0047130(saccharopine dehydrogenase (NADP+, L-lysine-forming) activity)|GO:0047131(saccharopine dehydrogenase (NAD+, L-glut…
1700017B05Rik	ref|Mus musculus RIKEN cDNA 1700017B05 gene (1700017B05Rik), mRNA [NM_028820]	0.0781685	2.20786	74211	GO:0003674(molecular_function)|GO:0005737(cytoplasm)|GO:0008150(biological_process)
D630024D03Rik	ref|Mus musculus RIKEN cDNA D630024D03 gene (D630024D03Rik), transcript variant 1, long non-coding RNA [NR_102310]	0.0747757	0.388348	414116
Lmo4	ref|Mus musculus LIM domain only 4 (Lmo4), transcript variant 1, mRNA [NM_010723]	0.0747757	1.76037	16911	GO:0001158(enhancer sequence-specific DNA binding)|GO:0001843(neural tube closure)|GO:0003281(ventricular septum development)|GO:0005515(protein binding)|GO:0005667(transcription factor complex)|GO:0006351(transcription, DNA-dependent)|GO:0006355(regulation of transcription, DNA-dependent)|GO:0006366(transcription from RNA polymerase II promoter)|GO:0008134(transcription factor binding)|GO:000827…
chr4:21683562-21694344_R	lincRNA:chr4:21683562-21694344 reverse strand	0.0723069	0.576434
chr8:126396600-126407275_F	lincRNA:chr8:126396600-126407275 forward strand	0.0747757	0.666934
chr10:81069014-81083448_F	lincRNA:chr10:81069014-81083448 forward strand	0.0775438	0.585752
chr18:63455560-63548085_F	lincRNA:chr18:63455560-63548085 forward strand	0.0949214	0.655545
chr15:74436455-74466741_R	lincRNA:chr15:74436455-74466741 reverse strand	0.0864247	0.500057
chr15:92197603-92208534_F	lincRNA:chr15:92197603-92208534 forward strand	0.0988402	0.526149
chr11:95573399-95587949_F	lincRNA:chr11:95573399-95587949 forward strand	0.0821905	0.533652
chr2:151992806-152025456_R	lincRNA:chr2:151992806-152025456 reverse strand	0.0775438	0.560195
chr10:93938748-93940695_R	lincRNA:chr10:93938748-93940695 reverse strand	0.0747757	0.65547
chr4:3149375-3169700_R	lincRNA:chr4:3149375-3169700 reverse strand	0.0747757	0.623527
chr4:116790373-116797823_R	lincRNA:chr4:116790373-116797823 reverse strand	0.0968985	2.66759
chr2:153325670-153352170_R	lincRNA:chr2:153325670-153352170 reverse strand	0.0946308	0.611276
chr7:112934153-112943178_F	lincRNA:chr7:112934153-112943178 forward strand	0.0805007	0.497457
chr5:136150450-136160852_F	lincRNA:chr5:136150450-136160852 forward strand	0.0804472	1.78173
chr10:59382822-59383642_R	lincRNA:chr10:59382822-59383642 reverse strand	0.086074	0.630839
chr14:33895294-33923644_R	lincRNA:chr14:33895294-33923644 reverse strand	0.0880399	0.62437
chr8:41730287-41746862_F	lincRNA:chr8:41730287-41746862 forward strand	0.096931	1.70559
chr2:173115795-173116608_R	lincRNA:chr2:173115795-173116608 reverse strand	0.0836143	0.655452
chr14:62263564-62307496_R	lincRNA:chr14:62263564-62307496 reverse strand	0.0747757	0.60024
chr8:40072950-40088400_F	lincRNA:chr8:40072950-40088400 forward strand	0.0818178	0.651613
chr5:34696192-34722842_F	lincRNA:chr5:34696192-34722842 forward strand	0.0946308	0.630891
chr4:44181997-44249172_F	lincRNA:chr4:44181997-44249172 forward strand	0.0897501	0.651496
chr12:110002978-110003360_R	lincRNA:chr12:110002978-110003360 reverse strand	0.0789378	0.430771
chr17:46972160-46997919_F	lincRNA:chr17:46972160-46997919 forward strand	0.0889886	0.602003
chr13:72906878-72923790_F	lincRNA:chr13:72906878-72923790 forward strand	0.0945486	0.647285
chr12:85196395-85262884_R	lincRNA:chr12:85196395-85262884 reverse strand	0.0838563	0.505128
chr4:116791819-116798263_R	lincRNA:chr4:116791819-116798263 reverse strand	0.079391	2.80751
chrX:69100279-69100983_F	lincRNA:chrX:69100279-69100983 forward strand	0.0747757	0.653135
chr1:42759171-42771337_F	lincRNA:chr1:42759171-42771337 forward strand	0.0818178	0.571088
chr6:89207813-89209131_R	lincRNA:chr6:89207813-89209131 reverse strand	0.0917982	0.666655
chr15:5969454-5994540_R	lincRNA:chr15:5969454-5994540 reverse strand	0.0858963	0.612933
chr1:81632600-81644175_F	lincRNA:chr1:81632600-81644175 forward strand	0.0775438	0.639921
chr2:167404245-167414345_F	lincRNA:chr2:167404245-167414345 forward strand	0.0796256	0.5304
chr12:110842154-110883594_F	lincRNA:chr12:110842154-110883594 forward strand	0.0747757	0.669289
chr11:95113972-95114267_F	lincRNA:chr11:95113972-95114267 forward strand	0.087803	0.664431
chr13:90247709-90253992_R	lincRNA:chr13:90247709-90253992 reverse strand	0.0747757	0.64854
chr15:84737071-84753513_R	lincRNA:chr15:84737071-84753513 reverse strand	0.0985245	0.519394
chrX:98676180-98676780_F	lincRNA:chrX:98676180-98676780 forward strand	0.0850111	0.620002
chr1:85150625-85185800_F	lincRNA:chr1:85150625-85185800 forward strand	0.0747757	0.575134
chr6:145936225-145965575_R	lincRNA:chr6:145936225-145965575 reverse strand	0.0747757	0.584829
chr7:149108190-149123890_R	lincRNA:chr7:149108190-149123890 reverse strand	0.0765885	0.664745
chr16:23543837-23560153_F	lincRNA:chr16:23543837-23560153 forward strand	0.0775438	0.484013
chr6:47700758-47717846_F	lincRNA:chr6:47700758-47717846 forward strand	0.0747757	0.57198
chr6:52046805-52072744_R	lincRNA:chr6:52046805-52072744 reverse strand	0.0747757	0.4607
chr12:73838608-73862621_R	lincRNA:chr12:73838608-73862621 reverse strand	0.0917982	0.612631
chr1:138528250-138538250_R	lincRNA:chr1:138528250-138538250 reverse strand	0.0755022	0.613223
chr14:78924115-78938125_F	lincRNA:chr14:78924115-78938125 forward strand	0.0805007	0.547472
chr6:5311375-5328075_F	lincRNA:chr6:5311375-5328075 forward strand	0.0702744	0.620487
chr19:23254618-23268776_R	lincRNA:chr19:23254618-23268776 reverse strand	0.0723069	0.573531
chr9:56912321-56912932_R	lincRNA:chr9:56912321-56912932 reverse strand	0.0765885	0.504941
chr14:26834450-26847000_R	lincRNA:chr14:26834450-26847000 reverse strand	0.0747757	0.63473
chr8:49862898-49863497_R	lincRNA:chr8:49862898-49863497 reverse strand	0.0749336	0.579096
ENSMUST00000102977	ens|histone cluster 1, H4i [Source:MGI Symbol;Acc:MGI:2448432] [ENSMUST00000102977]	0.0903789	0.622981
ENSMUST00000178282	ens|immunoglobulin heavy constant alpha [Source:MGI Symbol;Acc:MGI:96444] [ENSMUST00000178282]	0.0723069	7.34106
AK156187	gb|Mus musculus activated spleen cDNA, RIKEN full-length enriched library, clone:F830011C06 product:unclassifiable, full insert sequence. [AK156187]	0.075999	1.60514
ENSMUST00000117472	ens|predicted gene 12913 [Source:MGI Symbol;Acc:MGI:3650682] [ENSMUST00000117472]	0.0885289	0.613153
AK034915	gb|Mus musculus 12 days embryo embryonic body between diaphragm region and neck cDNA, RIKEN full-length enriched library, clone:9430061K11 product:unclassifiable, full insert sequence. [AK034915]	0.0986397	1.55892
AK089292	gb|Mus musculus B6-derived CD11 +ve dendritic cells cDNA, RIKEN full-length enriched library, clone:F730002C09 product:unclassifiable, full insert sequence. [AK089292]	0.0749336	1.53248
AK080717	gb|Mus musculus adult retina cDNA, RIKEN full-length enriched library, clone:A930017B05 product:hypothetical protein, full insert sequence. [AK080717]	0.0747757	0.660933
AK083375	gb|Mus musculus 2 days neonate thymus thymic cells cDNA, RIKEN full-length enriched library, clone:C920025C15 product:hypothetical EGF-like domain containing protein, full insert sequence. [AK083375]	0.0775438	0.539141
ENSMUST00000089098	ens|predicted gene 7735 [Source:MGI Symbol;Acc:MGI:3649168] [ENSMUST00000089098]	0.0747757	0.643429
ENSMUST00000187416	ens|predicted gene 28819 [Source:MGI Symbol;Acc:MGI:5579525] [ENSMUST00000187416]	0.0818178	0.667527
ENSMUST00000195192	ens|immunoglobulin heavy constant gamma 2C [Source:MGI Symbol;Acc:MGI:2686979] [ENSMUST00000195192]	0.0781685	6.2137
ENSMUST00000103410	ens|immunoglobulin kappa constant [Source:MGI Symbol;Acc:MGI:96495] [ENSMUST00000103410]	0.0805007	2.90124
ENSMUST00000103418	ens|immunoglobulin heavy constant gamma 2B [Source:MGI Symbol;Acc:MGI:96445] [ENSMUST00000103418]	0.0765885	8.27454
AK053501	gb|Mus musculus 0 day neonate eyeball cDNA, RIKEN full-length enriched library, clone:E130103H07 product:inferred: ADP-ribosylation factor-directed GTPase activating protein isoform b {Mus musculus}, full insert sequence. [AK053501]	0.0752457	0.640735
BU757003	gb|UI-1-CF0-amx-a-12-0-UI.s1 NCI_CGAP_PlTr1 Mus musculus cDNA clone UI-1-CF0-amx-a-12-0-UI 3', mRNA sequence [BU757003]	0.0893546	0.666626
BB802103	gb|BB802103 RIKEN full-length enriched, 16 days neonate male diencephalon Mus musculus cDNA clone G630042D05 3', mRNA sequence [BB802103]	0.0943067	1.50369
BF470239	gb|UI-M-BH3-auv-e-02-0-UI.r1 NIH_BMAP_M_S4 Mus musculus cDNA clone UI-M-BH3-auv-e-02-0-UI 5'. [BF470239]	0.0988402	0.613576
ENSMUST00000183322	ens|predicted gene 9621 [Source:MGI Symbol;Acc:MGI:3780029] [ENSMUST00000183322]	0.0805007	0.575572
AW244368	gb|BR_END03C06 Bain Rancourt retinoic acid induced ES cell neural differentiation subtraction library Mus musculus cDNA clone 03C06. [AW244368]	0.0959963	0.471089
AK077887	gb|Mus musculus 13 days embryo male testis cDNA, RIKEN full-length enriched library, clone:6030411I05 product:unclassifiable, full insert sequence. [AK077887]	0.0747757	1.86504
BB634935	gb|BB634935 RIKEN full-length enriched, 0 day neonate thymus Mus musculus cDNA clone A430049A14 5', mRNA sequence [BB634935]	0.0909942	0.648624
BF301431	gb|602033212F1 NCI_CGAP_SG2 Mus musculus cDNA clone IMAGE:4168346 5'. [BF301431]	0.0990223	0.557799
AK080484	gb|Mus musculus 7 days neonate cerebellum cDNA, RIKEN full-length enriched library, clone:A730046I10 product:tumor necrosis factor, alpha-induced protein 2, full insert sequence. [AK080484]	0.0948858	0.590666
ENSMUST00000199673	ens|alcohol dehydrogenase 6B (class V) [Source:MGI Symbol;Acc:MGI:2446626] [ENSMUST00000199673]	0.0945486	0.561777
AK076561	gb|Mus musculus adult male testis cDNA, RIKEN full-length enriched library, clone:4921510D07 product:unclassifiable, full insert sequence. [AK076561]	0.0749336	0.627943
ENSMUST00000106916	ens|predicted gene 12790 [Source:MGI Symbol;Acc:MGI:3649398] [ENSMUST00000106916]	0.0723069	0.507038
ENSMUST00000129619	ens|CUB and Sushi multiple domains 2 [Source:MGI Symbol;Acc:MGI:2386401] [ENSMUST00000129619]	0.0982265	0.477682
AK078917	gb|Mus musculus adult male cecum cDNA, RIKEN full-length enriched library, clone:9130020F13 product:unclassifiable, full insert sequence. [AK078917]	0.0988402	0.536712

## Sheet: supplementary table S2
Supplementary Table S2: Abundance ratio of species.
Relative abundance	NCco.1 (%)	NCco.2 (%)	NCco.3 (%)	NCco.4 (%)	NCAa.1 (%)	NCAa.2 (%)	NCAa.3 (%)	NCAa.4 (%)
Psychrobacter faecalis	55.2334	0	0	0	0.00371051	13.3703	3.00093	0
Faecalibaculum rodentium	4.71287	6.80353	5.80755	0.521828	15.2873	6.28864	14.8598	0.0396481
bacterium XJ141-10-NG1	0	26.6584	14.5996	0.00268984	0	0	0	0.289927
Jeotgalicoccus halophilus	0.207755	0.0771494	0.376018	0.00403475	0.128012	17.949	12.3034	0.0842523
Corynebacterium sp. YIM 102430	1.0862	0.0209219	0.0266469	0.00268984	0.478655	13.8317	15.4635	0.0346921
Staphylococcus sp. b12	1.87657	2.51455	3.49075	0.00403475	0.18367	3.98286	4.0519	0.232933
Lactobacillus johnsonii	0.399702	1.31677	1.33087	3.19014	4.58248	1.34106	3.23034	5.54083
Parabacteroides sp. YL27	2.32934	1.59006	1.29682	1.51707	6.58058	0.482363	2.5794	2.77785
Lactobacillus animalis	3.71474	1.6999	2.07698	0.622697	6.6381	0.522685	3.02244	1.07793
Gram-negative bacterium cL10-2b-4	0.903281	6.37202	5.01258	1.3624	2.0853	0.413667	0.745573	2.97113
Lachnospiraceae bacterium KNHs209	0	1.68421	3.86528	5.39984	0	0	0	4.84451
Prevotellaceae bacterium Marseille-P2831	1.82914	1.30762	1.21688	0.702047	4.68451	0.159792	2.14639	2.57217
Lachnospiraceae bacterium KNHs209	0.0011291	1.14547	2.6188	6.43543	0.00185525	0	0.00286759	3.24867
Alistipes massiliensis	0.52729	1.84766	1.69652	2.3953	0.389603	0.0910964	0.259517	6.38583
Muribaculum intestinale	2.29772	4.4459	3.70392	2.51903	4.30419	0.368866	0.712596	3.28584
Prevotella sp. 109	1.33686	1.30631	0.829016	0.609248	3.43407	0.0985634	1.08825	1.296
Lactobacillus intestinalis	0.145654	0.911409	1.05996	3.60303	1.73466	1.68006	0.840204	0.564986
Muribaculum intestinale	3.08583	1.60575	1.28793	0.813675	3.50643	0.613781	0.972113	1.36538
Gram-negative bacterium cL10-2b-4	1.78172	1.0984	0.815692	1.20236	3.81069	0.19862	0.521901	3.46425
Lachnospiraceae bacterium DW60	0.28905	0.945407	2.07846	1.95686	0.628931	0.153819	0.804359	1.40999
Turicibacter sp. LA62	0	3.36188	3.11621	2.63604	0	0	0	0.555074
Gram-negative bacterium cL10-2b-4	0.269855	2.76953	1.85788	0.423649	1.46008	0.0597354	0.176357	1.28113
Parabacteroides sp. YL27	1.45202	1.26708	0.867506	0.875541	5.68264	0.29121	1.06388	1.63796
Sporosarcina pasteurii	0.144525	0	0.00148038	0	0.0296841	3.80664	4.42469	0.0396481
Eubacterium coprostanoligenes	0.551002	0.237986	0.341969	0.371197	2.36545	0.109017	1.451	0.631892
Gram-negative bacterium cTPY-13	1.16297	1.45145	1.29386	1.2185	3.05004	0.128431	0.623701	2.04931
Facklamia tabacinasalis	0.179527	0.00130762	0.198372	0	0.0909074	3.94253	1.09399	0.0322141
Clostridium sp. Clone-49	0.206626	0.553122	1.04959	3.20763	0.25417	0.00448015	0.222238	3.09008
Gram-negative bacterium cL10-2b-4	1.33911	1.05655	0.920799	0.363128	4.50084	0.543592	1.11836	1.59584
Clostridium sp. Clone-17	0.509225	0.273292	0.568468	2.13842	0.267156	0.0149338	0.150548	2.33428
Muribaculum intestinale	1.22846	2.34717	1.85344	1.26019	3.04262	0.477883	1.39508	1.88824
Paenalcaligenes hominis	0.0530678	0	0	0	0.0204078	4.04856	1.62162	0
Lachnospiraceae bacterium KNHs209	1.25669	0.217064	0.38638	0.919924	1.14098	0.0761626	0.701126	0.195763
Lachnospiraceae bacterium DW52	0	0.397516	1.08512	1.9972	0	0	0	0
Brachybacterium sp. XJ149-N2F3	0.121943	0	0	0	0.0111315	1.92348	1.57431	0
Lachnospiraceae bacterium 539	0.162591	0.478588	0.682457	1.3234	0.0686444	0	0.055918	0.906951
Atopostipes suicloacalis	0.130976	0.00915332	0.00888231	0.00134492	0.00927627	3.93507	0.989318	0.00495602
Trichococcus sp. CY-44	0.0654879	0	0.00296077	0	0.00371051	3.23616	0.200731	0
bacterium Miz1	0.0146783	0	0	0	0.0111315	0.943819	0.645208	0
Lachnospiraceae bacterium A2	0.0011291	0.02746	0.0843819	4.34274	0.0575128	0.00298677	0.0215069	1.89568
Bacillus sp. SORA3	0.0745207	0	0	0	0.0204078	5.26866	1.06388	0.00247801
Clostridium sp. Clone-40	0	0.98202	2.74759	0.0390026	0	0	0	0.01239
Bacteroides sp. SLC1-38	0.459544	0.895718	0.860104	0.232671	1.23003	0.019414	0.23801	0.302317
Oscillospiraceae bacterium AIP 1035.11	0.0124201	0.27983	0.546262	0.921269	0.022263	0	0.04158	0.470821
Clostridium sp. Culture-41	0.0350021	0.0640732	0.278312	1.36644	0.0333946	0.0119471	0.0702559	0.7211
Clostridium fusiformis	0.416638	0.792416	1.36047	2.48137	0.25417	0.0313611	0.222238	1.59088
Clostridiales bacterium CIEAF 020	0	0.0810722	0.22946	2.59973	0	0	0	0.564986
Parabacteroides sp. YL27	0.272113	2.54331	1.9319	0.24343	0.580694	0.0866163	0.0931966	0.857391
Bacteroides acidifaciens	0.212271	0.755803	0.584752	0.235361	0.654904	0.0268809	0.114704	0.617024
Lachnospiraceae bacterium 615	0.10049	0.124224	0.315322	1.19429	0.133578	0.0119471	0.186393	0.354355
Lachnospiraceae bacterium DW17	0.0214529	0.524354	1.45374	1.48748	0.0129868	0	0.0143379	1.97993
Lachnospiraceae bacterium A4	0	0.349134	0.549223	0.932028	0	0	0	0.208153
rumen bacterium NK4B4	0	0.00392285	0.00148038	1.45117	0	0	0	1.22166
Muribaculum intestinale	0.242757	1.55476	1.06736	0.408855	1.47864	0.0298677	0.153416	1.03829
Bacteroides acidifaciens	0.129847	0.400131	0.214656	0.255534	1.79403	0.0358412	0.256649	1.40999
bacterium FCS020	0.31389	0.155606	0.143597	0.229981	0.0111315	0	0.283891	1.40255
Lachnospiraceae bacterium 607	0	0.176528	0.512213	0.997929	0	0	0	0.830133
Lachnospiraceae bacterium AJ110941	0	0.721805	1.1695	1.24405	0	0	0	0.408871
Gram-negative bacterium cL10-2b-4	0.217917	0.55966	0.266469	0.193668	1.79589	0.0477883	0.322604	0.341965
Roseburia intestinalis	0.0530678	0.19222	0.775722	0.403475	0.18367	0.0761626	0.242311	0.168505
Lachnospiraceae bacterium DW59	0.0485514	0.304675	0.657291	1.11897	0.0111315	0.00448015	0.0602194	0.599678
Brachyspira sp. NSH-25	0.177269	0.0248447	0.179127	0.632111	0.133578	0.09707	0.276722	0.512948
Enterorhabdus mucosicola	0.180656	0.329519	0.26943	0.104904	0.371051	0.112004	0.418668	0.468343
Oligella ureolytica	0.0745207	0	0	0	0.0129868	1.8294	1.05814	0
Clostridium sp. AT5	0.101619	0.101994	0.219097	0.646905	0.0296841	0.00149338	0.0573518	1.31334
Brevibacterium sp. MCCC 1A11236	0.0756498	0	0	0	0.022263	0.999074	0.329773	0.00247801
Clostridiales bacterium oral taxon F32	0.0519387	0.511278	0.815692	0.172149	0.0278288	0.00298677	0.0329773	0.488168
Lachnospiraceae bacterium DW67	0.571325	0.0313828	0.121392	0.203083	0.174394	0.0134405	0.467417	0.166027
Clostridiales bacterium CIEAF 013	0.146783	0.432821	0.842339	1.59373	0.0686444	0.109017	0.163453	0.971379
Parabacteroides sp. S229	0.270984	0.0496894	0.0814212	0.08204	0.897943	0.0448015	0.273855	0.193285
Lachnospiraceae bacterium DW70	0.0350021	0.173913	0.241303	0.525863	0.00371051	0.00298677	0.0387125	0.230455
Roseburia sp. MC_37	0.143396	0.341288	0.975574	0.687253	0.0834864	0.00746692	0.246613	0.669062
Parasutterella excrementihominis	0.102748	0.162144	0.11547	0.065901	0.486076	0.0343478	0.437307	0.133812
Paraeggerthella hongkongensis	0.0971027	0.0706113	0.0695781	0.0726255	0.157697	0.113497	0.348412	0.195763
Dietzia sp. D-02	0.0677461	0	0	0	0.0408156	0.627221	0.843071	0
Parabacteroides sp. YL27	0.0948445	0.424975	0.291636	0.178874	0.289419	0.0179206	0.0831601	0.225499
Virgibacillus sp. WSR35	0.0191947	0	0	0	0.00185525	1.16783	0.260951	0
Clostridium sp. Culture Jar-13	0.055326	0.240602	0.667654	1.2427	0.0909074	0.0418148	0.13621	0.929253
Lachnospiraceae bacterium DW17	0.00903281	0.107225	0.186528	0.848643	0.00185525	0	0.00573518	0.517904
Lactobacillus sp. MC_24	0	0.205296	0.165803	2.06714	0	0.00298677	0	1.11263
[Clostridium] viride	0.0722625	0.241909	0.327165	0.306641	0.178104	0.00298677	0.111836	0.517904
Lactococcus sp. ARa2	0.234853	0.0313828	0.0222058	0	0.747667	0.0283743	0.334074	0
Clostridiales bacterium oral taxon F32	0	0.222295	0.171725	0.0618662	0	0	0	0.550118
Lachnospiraceae bacterium DW11	0.0350021	0.0470742	0.162842	0.913199	0.0111315	0	0.0401462	0.153636
Desulfovibrio sp. Marseille-P3199	0.0135492	0.126839	0.219097	0.107593	0.022263	0.100057	0.0387125	0.109032
Gram-negative bacterium cL10-2b-4	0.0937154	0.401438	0.296077	0.298572	0.174394	0.00448015	0.0616532	0.252757
Clostridiales bacterium CIEAF 021	0.103877	0.128146	0.287195	0.914544	0.0129868	0.00149338	0.0774249	0.956511
Arthrobacter sp. X-1	0.0609715	0	0	0	0.00927627	0.680983	0.262384	0
Enterorhabdus muris	0.272113	0.469434	0.46336	0.282433	0.43784	0.123951	0.722632	1.10519
Oscillibacter sp. G2	0.00677461	0.0418437	0.128793	0.813675	0.00371051	0	0.00143379	0.386569
Eubacterium plexicaudatum	0	0.0405361	0.0829016	0.832504	0	0	0	0.210631
Corynebacterium ammoniagenes	0.0191947	0	0	0	0.0259735	0.551059	0.455947	0
Parabacteroides sp. SB4	0.0812953	0.207911	0.164323	0.0578315	0.677167	0.0119471	0.172055	0.11151
Lachnospiraceae bacterium DW17	0.12533	0.0941484	0.299038	0.224601	0.0333946	0.00149338	0.0544842	0.141246
Eubacteriaceae bacterium BSN15	0.0982318	0.061458	0.19097	0.126422	0.0760654	0.0477883	0.127608	0.220543
Clostridium sp. ASF356	0.0598424	0.143838	0.313842	0.749119	0.0630786	0	0.0458814	0.0892083
Corynebacterium urealyticum	0.132105	0	0	0	0.0408156	0.259849	0.410065	0
Lachnospiraceae bacterium DW59	0.0169365	0.0588428	0.0977054	0.329505	0.00185525	0	0.0301097	0.470821
Eisenbergiella sp. AT9	0.103877	0.0379209	0.0903035	0.234016	0.0204078	0.00298677	0.0315435	0.520382
Clostridium sp. SN17	0.0203238	0.143838	0.156921	0.462652	0.00556576	0.0149338	0.0229407	0.490646
Ruminococcus sp. Marseille-P3120	0.0395186	0.200065	0.509252	0.32547	0.014842	0.00746692	0.0215069	0.146202
Lachnospiraceae bacterium DW67	0	0.0601504	0.235381	0.498964	0	0	0	0.277537
Clostridium sp. Culture-41	0.0587133	0.101994	0.300518	0.176184	0.0426708	0	0.0430138	0.344443
Lachnospiraceae bacterium 609	0.208884	0	0	0.00134492	0.217065	0.0253875	0.367051	0
bacterium IARFR184	0.0361312	0.134685	0.266469	0.359093	0.0315393	0.00597354	0.063087	0.577376
[Eubacterium] siraeum V10Sc8a	0	0.116378	0.300518	0.424994	0	0	0	0.403915
Clostridium sp. Clone-49	0.0654879	0.235371	0.42487	0.103559	0.0278288	0.00298677	0.0215069	0.141246
Clostridiales bacterium oral taxon F32	0.123072	0.104609	0.11399	0.130457	0.00371051	0.00448015	0.0903291	0.16107
Eubacterium ramulus	0.0361312	0.0209219	0.0636566	0.111628	0.0482366	0.00597354	0.0602194	0.418783
Bacteroides caecimuris	0.272113	0.16999	0.124352	0.0954891	0.591826	0.0209074	0.108968	0.118944
Ruminococcus sp. Marseille-P2780	0.0790371	0.078457	0.100666	0.262259	0.0166973	0	0.0358449	0.247801
Intestinimonas sp. GD2	0.0361312	0.172605	0.281273	0.420959	0.0371051	0.0134405	0.0315435	0.190807
Lachnospiraceae bacterium DW44	0.0248402	0.122916	0.303479	0.24612	0.0445261	0.00149338	0.0200731	0.235411
Escherichia coli	0.0237111	0.0104609	0	0.00268984	0.807035	0.00149338	0.0243745	0.00247801
Lachnospiraceae bacterium DW22	0.0451641	0.0523047	0.0977054	0.184254	0.014842	0.00149338	0.0301097	0.250279
Lachnospiraceae bacterium DW59	0.0169365	0.14253	0.23094	0.430374	0.00742101	0	0.0229407	0.381613
Oscillospiraceae bacterium AIP 1035.11	0.0169365	0.104609	0.211695	0.716841	0.014842	0.00149338	0.0215069	0.101598
Anaerosporobacter mobilis	0.00564551	0.0143838	0.0888231	0.215187	0.00371051	0	0.0100366	0.190807
Muribaculum intestinale	0.0383894	0.111147	0.0829016	0.0860747	0.319104	0.0179206	0.0473152	0.168505
Sporosarcina thermotolerans	0.0383894	0	0	0	0.00742101	0.542099	0.119005	0
Coriobacteriaceae bacterium 68-1-3	0.0508096	0.0758418	0.105107	0.0268984	0.0927627	0.0283743	0.131909	0.0991203
Clostridiales bacterium CIEAF 022	0.0993609	0.135992	0.202813	0.474756	0.0871969	0.0238941	0.120439	0.317185
Alistipes sp. Marseille-P3084	0.0485514	0.0575351	0.0370096	0.0282433	0.122447	0.0238941	0.0315435	0.0421261
Micrococcaceae bacterium 1073/1	0.00677461	0	0	0	0.0129868	0.238941	0.227973	0
Coriobacteriales bacterium DNF00809	0.0496805	0.0483818	0.0458919	0.0497619	0.0408156	0.0313611	0.0802925	0.126378
Pseudoflavonifractor sp. Marseille-P3106	0.0282275	0.0902256	0.0888231	0.0941442	0.0482366	0.00149338	0.0444476	0.146202
Parvibacter caecicola	0.0237111	0.033998	0.0444115	0.016139	0.14842	0.0462949	0.177791	0.126378
Lachnospiraceae bacterium KNHs209	0.0180656	0.0366133	0.0651369	0.0874196	0	0	0	0.0817743
bacterium NLAE-zl-C231	0.0350021	0.0470742	0.102147	0.356403	0.0166973	0	0.0215069	0.185851
bacterium NLAE-zl-P107	0.0361312	0.0287676	0.0133235	0.0147941	0.18367	0.00149338	0.055918	0.0817743
Clostridiales bacterium CIEAF 012	0.0609715	0.0653808	0.0340489	0.0564865	0.252314	0.0253875	0.0774249	0.113988
Bacteroidales bacterium RM71	0.0722625	0.0693037	0.0399704	0.00537967	0.166973	0.0149338	0.0387125	0.0916863
Clostridiales bacterium CIEAF 030	0.0293566	0.112455	0.236862	0.0443823	0.00556576	0	0.0100366	0.0569942
Acetatifactor muris	0	0.0196143	0.0429312	0.342954	0	0	0	0.0867303
Clostridium sp. Clone-47	0	0.044459	0.0666173	0.338919	0	0	0	0.0916863
Eubacteriaceae bacterium Marseille-P2843	0.0282275	0.0405361	0.0488527	0.0443823	0.0538023	0.0134405	0.0716897	0.0991203
Facklamia sp. KO_PS21	0.0191947	0	0	0	0.00371051	0.232968	0.0645208	0
Clostridiales bacterium oral taxon F32	0	0	0	0.0201738	0	0	0	0.60959
Lachnospiraceae bacterium DW70	0.0508096	0.0549199	0.121392	0.40751	0.0426708	0	0.0215069	0.151158
Eisenbergiella sp. AT9	0	0	0	0.199048	0	0	0	0.143724
Lachnospiraceae bacterium TWA4	0.0270984	0.0326904	0.0784604	0.197703	0.00371051	0.00746692	0.0616532	0.0743402
Lachnospiraceae bacterium DW67	0.0180656	0.0196143	0.103627	0.142561	0.0129868	0.00448015	0.0157717	0.106554
Sporosarcina sp.	0.0022582	0.00653808	0.0148038	0	0.00371051	0.0910964	0.22654	0.00247801
Enterorhabdus muris	0.0361312	0.0222295	0.0355292	0.016139	0.0166973	0.019414	0.0587856	0.0916863
Clostridium sp. Culture-41	0.00790371	0.0313828	0.0666173	0.204427	0.00927627	0.00448015	0.00430138	0.01239
Alistipes senegalensis JC50	0.0564551	0.016999	0.0177646	0.0309331	0.237472	0	0.0143379	0.0421261
Enteractinococcus sp. YIM 101632	0.011291	0	0	0	0.00371051	0.128431	0.139078	0
butyrate-producing bacterium SS3/4	0.0203238	0.0392285	0.173205	0.212497	0.0259735	0.00149338	0.00573518	0.101598
Lactobacillus rogosae	0	0.0823799	0.0799408	0.0712806	0	0	0	0.247801
Muribaculum intestinale	0.00451641	0.145145	0.0695781	0.0201738	0.014842	0	0.00143379	0.0421261
Lachnospiraceae bacterium DW17	0.0417768	0.0431514	0.0532939	0.416924	0.022263	0	0.0229407	0.106554
Muribaculum intestinale	0.179527	0.125531	0.125833	0.0941442	0.291275	0.0134405	0.055918	0.158592
Lachnospiraceae bacterium A2	0.00451641	0.0326904	0.057735	0.0914544	0.00185525	0	0.00716897	0.0669062
Intestinimonas sp. FSAA-17	0.0158074	0.0143838	0.0148038	0.0255534	0.217065	0.00448015	0.100366	0.01239
Candidatus Stoquefichus sp. SB1	0.0496805	0.016999	0.019245	0	0.0463813	0	0.055918	0
Butyricicoccus pullicaecorum	0.00677461	0.151684	0.109548	0.0443823	0.0166973	0.00149338	0.0143379	0.0446041
Lachnospiraceae bacterium DW34	0	0.0366133	0.0725389	0.0390026	0	0	0	0.0446041
Lachnospiraceae bacterium KNHs209	0.00564551	0.02746	0.0473723	0.098179	0.00742101	0.00448015	0.0229407	0.0322141
[Clostridium] scindens	0.0011291	0.00261523	0.0458919	0.142561	0.00185525	0	0.00143379	0.0495602
Intestinimonas sp. GD4	0.0146783	0.0287676	0.0606958	0.0780052	0.00927627	0.00298677	0.0100366	0.0594722
Lachnospiraceae bacterium DW22	0.0609715	0	0	0	0.0259735	0.00746692	0.0200731	0
Adlercreutzia equolifaciens	0.0203238	0.0405361	0.03849	0.00537967	0.0371051	0.019414	0.0544842	0.106554
Bilophila wadsworthia	0	0.0130762	0.0325685	0.0551416	0	0.00298677	0	0.0272581
Roseburia sp. 499	0.00677461	0.0130762	0.0666173	0.126422	0.00185525	0.00149338	0.00430138	0.0817743
Clostridiales bacterium oral taxon F32	0.0169365	0.108532	0.111029	0.0268984	0.0111315	0.00597354	0.0186393	0.0272581
Butyricicoccus pullicaecorum	0	0.0549199	0.11695	0.08204	0.00185525	0	0.00143379	0.0817743
Mucispirillum schaedleri	0.0654879	0.0222295	0.0148038	0.0215187	0.0426708	0.0149338	0.0157717	0.0792962
Anaerotruncus sp. Marseille-P2769	0.00451641	0.0536123	0.0370096	0.139871	0.00371051	0	0	0.0470821
Pseudogracilibacillus auburnensis	0.0033873	0	0	0	0	0.153819	0.101799	0
Eubacterium ramulus	0	0.0418437	0.11695	0.115663	0	0	0	0.0322141
Muribaculum intestinale	0.0812953	0.0326904	0.0266469	0.0188288	0.25417	0.00448015	0.0430138	0.0396481
Ruminococcus sp. Marseille-P3217	0.0158074	0.00392285	0.0222058	0.110283	0.00742101	0	0	0.0495602
Clostridium sp. Marseille-P3122	0.0033873	0.0418437	0.0695781	0.0605213	0.00556576	0	0.00430138	0.00991203
Pseudogracilibacillus auburnensis	0.011291	0	0	0	0	0.0940832	0.0544842	0.00247801
Ruminococcus sp. ID1	0.0022582	0.0104609	0.0118431	0.00268984	0.00742101	0.00149338	0.0100366	0.0446041
Acutalibacter muris	0.0248402	0.0627656	0.134715	0.131802	0.0166973	0.00746692	0.0315435	0.0941643
Clostridiales bacterium CIEAF 021	0.0011291	0.0078457	0.0103627	0.174839	0.00556576	0	0	0.00743402
Alistipes putredinis	0.0282275	0.0601504	0.0281273	0.0215187	0.0946179	0	0.0129042	0.0743402
Lachnospiraceae bacterium DW8	0.011291	0.0130762	0.0310881	0.0564865	0.0241183	0	0.0114704	0.0297361
Eggerthella sp. YY7918	0.00564551	0.00915332	0.00740192	0.0121043	0.0445261	0.0134405	0.0430138	0.014868
Muribaculum intestinale	0.011291	0.0300752	0.0118431	0.0188288	0.0500918	0	0.0157717	0.0297361
Gram-negative bacterium cL10-2b-4	0.0327439	0.0653808	0.0503331	0.048417	0.11317	0.00597354	0.0372787	0.1239
Clostridium sp. Clone-24	0.0033873	0.0509971	0.130274	0.0618662	0.00556576	0	0.0143379	0.0594722
Anaeroplasma varium	0.00451641	0.0104609	0.00296077	0.00941442	0.00556576	0	0.0243745	0.163549
Dehalobacterium formicoaceticum	0.00564551	0.0104609	0.0355292	0.098179	0.00742101	0.00149338	0.00860277	0.138768
Clostridiales bacterium CIEAF 021	0	0.016999	0.0458919	0.117008	0.00185525	0	0	0.01239
bacterium P1C2	0.0101619	0.00261523	0.0103627	0.016139	0.00371051	0.00149338	0.00143379	0.0396481
Paraeggerthella hongkongensis	0	0.0392285	0.03849	0.064556	0	0	0	0.0792962
Gram-negative bacterium cTPY-13	0.0124201	0.0418437	0.0340489	0.0174839	0.0389603	0.00298677	0.0114704	0.0173461
Lachnospiraceae bacterium AJ110941	0	0.00915332	0.019245	0.271673	0	0	0	0.0371701
Gram-negative bacterium cTPY-13	0.0259693	0.0209219	0.0118431	0.0295882	0.241183	0.0104537	0.0315435	0.0322141
Clostridiales bacterium oral taxon F32	0	0.0405361	0.0488527	0.00537967	0	0	0	0.0346921
Clostridiales bacterium JN18_V41_S	0.00451641	0.00915332	0.0118431	0.0336229	0	0.00149338	0.00286759	0.01239
Robinsoniella peoriensis	0.0033873	0	0.00740192	0.0605213	0.0129868	0	0.0114704	0.00495602
bacterium P2G6	0	0.0156914	0.0133235	0.032278	0	0	0	0.0619502
[Clostridium] leptum	0.011291	0.0104609	0.0148038	0.0443823	0	0.00149338	0.00143379	0.0247801
Clostridium sp. TG60-81	0	0.0196143	0.0695781	0.0295882	0	0	0	0.0223021
Lachnospiraceae bacterium E7	0.00790371	0.0392285	0.0429312	0.0806951	0.00371051	0	0.00143379	0.0594722
Lachnospiraceae bacterium 19gly4	0	0.00392285	0.00592154	0.0174839	0	0	0	0.00991203
Muricomes intestini	0	0.0248447	0.0325685	0.00537967	0	0	0	0
Pseudogracilibacillus auburnensis	0.0011291	0	0	0	0	0.038828	0.0659545	0
[Clostridium] colinum	0	0.00130762	0.0148038	0.0685908	0	0	0	0.014868
Clostridiales bacterium CIEAF 016	0.0022582	0.0130762	0.0266469	0.0874196	0.00927627	0	0.00143379	0.1239
Flaviflexus sp. SIT4	0.0011291	0	0	0	0	0.0477883	0.00573518	0
Lachnospiraceae bacterium A4	0	0.00523047	0.0103627	0	0	0	0	0.00743402
Lachnospiraceae bacterium DW52	0.0033873	0.00523047	0.0207254	0.0255534	0	0	0.00143379	0.00495602
Clostridiales bacterium oral taxon F32	0	0.0078457	0.00148038	0.00537967	0	0	0	0.178417
Gracilibacter thermotolerans JW/YJL-S1	0.00790371	0	0	0.00672459	0.0129868	0.00149338	0.0100366	0.0272581
bacterium LF-3	0.0011291	0.00523047	0	0	0	0.00298677	0.00286759	0
Coriobacteriaceae bacterium S9 PR-11	0.00451641	0.00130762	0.00592154	0.00134492	0.00556576	0.00149338	0.0114704	0.0173461
bacterium YGB2004	0.00677461	0.00392285	0.0148038	0.0416924	0	0.00149338	0.0143379	0.00247801
bacterium NLAE-zl-C589	0.0101619	0.00653808	0.00148038	0.016139	0.014842	0.00149338	0.00573518	0.01239
Clostridiales bacterium CIEAF 021	0	0.00653808	0.0162842	0.0443823	0	0	0	0.0223021
Pseudogracilibacillus sp. DT 7-02	0.0011291	0	0	0	0.00371051	0.0552552	0.0444476	0
Candidatus Soleaferrea massiliensis AP7	0.0022582	0.00392285	0.00148038	0.016139	0	0	0	0.00743402
Lachnospiraceae bacterium DW12	0.00451641	0.00261523	0.00444115	0	0.00371051	0	0.00860277	0.00991203
Peptococcus sp. oral taxon 168	0.00677461	0.00392285	0.0148038	0.0363128	0	0.00298677	0.00286759	0.014868
Clostridiaceae bacterium Marseille-P2804	0	0.0261523	0.0355292	0.00134492	0	0	0	0
Longibaculum muris	0.0169365	0.00130762	0.0103627	0.016139	0.0704996	0.00149338	0.0215069	0.0569942
Bacteroidia bacterium feline oral taxon 115	0.00903281	0.00392285	0.00296077	0.00537967	0.0315393	0.00149338	0.00860277	0.00991203
Anaerotruncus colihominis	0.0022582	0.00915332	0.00592154	0.0564865	0.0111315	0	0.00286759	0.0223021
Clostridium sp. AT5	0.0011291	0.00523047	0.0118431	0.0134492	0.00185525	0	0	0.00743402
Enterococcus faecalis	0.0011291	0.00130762	0.0103627	0	0.0371051	0	0.00286759	0.00247801
Clostridiales bacterium oral taxon F32	0	0	0.00148038	0.00941442	0	0	0	0.0198241
Alistipes sp. cv1	0.00451641	0.0117686	0.00888231	0.00403475	0.0278288	0.00298677	0.0186393	0.0173461
Lachnospiraceae bacterium DW42	0.00790371	0.00130762	0.00444115	0.0134492	0.00556576	0	0.00143379	0
Clostridium sp. Culture-27	0.0011291	0.00523047	0.0133235	0.0228636	0.00371051	0	0.00143379	0.00495602
Oceanobacillus picturae	0.0011291	0	0	0	0	0.0224008	0.0186393	0
bacterium IARFR184	0	0	0.00296077	0.00941442	0.00185525	0	0.00143379	0.0173461
Pseudoflavonifractor sp. Marseille-P3106	0.00677461	0.00653808	0.00740192	0.0134492	0.0111315	0	0.00430138	0.0346921
Clostridium sp. GD3	0.0022582	0.0078457	0.0207254	0.0309331	0	0	0.00143379	0.00495602
bacterium FCS020	0	0	0	0.0282433	0	0	0	0
Lachnospiraceae bacterium AJ110941	0.00790371	0	0	0	0.00556576	0	0.00573518	0
Desulfovibrio desulfuricans	0.0022582	0.0078457	0.00740192	0.00806951	0	0.00149338	0.00286759	0.0223021
Clostridiales bacterium W23	0	0.00261523	0.00444115	0.00134492	0.00556576	0	0	0.00247801
Peptostreptococcaceae bacterium feline oral taxon065	0.0022582	0	0.00148038	0.00672459	0	0	0	0.0173461
Saccharofermentans acetigenes	0	0.0117686	0.00444115	0.00134492	0	0	0	0
Bifidobacterium adolescentis	0.0022582	0.00653808	0	0	0	0	0	0
Bacillus sp. N41	0	0	0	0	0	0.0149338	0.0100366	0
Ruthenibacterium lactatiformans	0	0	0	0.00941442	0	0	0	0
Clostridiales bacterium 21-4c	0	0	0.00740192	0.00806951	0	0	0	0.00743402
Lachnospiraceae bacterium DW61	0.0011291	0	0	0.00672459	0	0	0	0.00991203
Parabacteroides sp. dnLKV18	0	0	0	0	0.00556576	0	0.00430138	0
Lachnospiraceae bacterium DW68	0.0011291	0	0.00148038	0.00134492	0	0	0	0.00743402
Eubacterium sp. SN18	0	0.00261523	0.00444115	0.00134492	0	0	0	0
Clostridiales bacterium oral taxon F32	0	0	0	0	0	0	0	0.014868
Ornithinibacillus californiensis	0.0022582	0	0	0	0	0.0224008	0.0143379	0
Clostridiaceae bacterium FH042	0.0011291	0	0.00296077	0.00403475	0	0	0	0
Peptostreptococcaceae bacterium oral taxon 091	0	0	0.00148038	0.00403475	0	0	0.00286759	0
Coriobacteriales bacterium DNF00809	0	0.00261523	0.00296077	0.00403475	0.00185525	0.00149338	0.00143379	0.00495602
Proteus mirabilis	0.0011291	0	0	0	0.00185525	0.00597354	0	0
Lachnospiraceae bacterium DW22	0.0033873	0.00392285	0	0	0.00371051	0	0	0.00247801
Clostridiales bacterium oral taxon F32	0.0011291	0.00130762	0.00444115	0	0	0	0	0.00247801
bacterium AB4001	0	0.00392285	0.00296077	0	0.00185525	0	0	0
total	100	100	100	100	100	100	100	100

## Sheet: supplementary table S3
Supplementary Table S3: The functional composition.
K number	NCco.1	NCco.2	NCco.3	NCco.4	NCAa.1	NCAa.2	NCAa.3	NCAa.4	KEGG_Description
K01365	0	0	0	0	0	0	0	0	cathepsin L [EC:3.4.22.15]
K01364	0	0	0	0	0	0	0	0	streptopain [EC:3.4.22.10]
K01361	2.69853e-06	5.24365e-06	6.63404e-06	1.42978e-05	1.3855e-05	8.90161e-05	1.96041e-05	3.25324e-06	lactocepin [EC:3.4.21.96]
K01360	0	0	0	0	0	0	0	0	proprotein convertase subtilisin/kexin type 2 [EC:3.4.21.94]
K01362	0.000627139	0.000569723	0.000418829	0.000256844	0.000684013	0.000739643	0.000537275	0.0003666	None
K02249	0	0	0	0	0	0	0	0	competence protein ComGG
K05841	0	0	0	0	0	0	0	0	sterol 3beta-glucosyltransferase [EC:2.4.1.173]
K05844	5.39707e-07	2.62183e-07	0	0	3.91553e-06	1.1653e-05	5.81997e-06	0	ribosomal protein S6 modification protein
K05845	4.37163e-05	3.14619e-05	4.00254e-05	1.46423e-05	3.16255e-05	0.000596893	0.000459165	1.44363e-05	osmoprotectant transport system substrate-binding protein
K05846	0.00012926	0.000173827	0.000232855	0.000254777	0.000136441	0.00112549	0.000885861	0.000221627	osmoprotectant transport system permease protein
K05847	0.000169198	0.000252482	0.000296542	0.000282683	0.000326194	0.000635737	0.000647242	0.000269409	osmoprotectant transport system ATP-binding protein
K00508	3.23824e-06	0	0	0	4.81912e-06	4.69358e-05	4.44156e-05	0	linoleoyl-CoA desaturase [EC:1.14.19.3]
K00500	0.000370509	0.000140005	6.34657e-05	0	0	0.000106172	2.29736e-05	1.21997e-06	phenylalanine-4-hydroxylase [EC:1.14.16.1]
K00507	0.000371318	0.000140005	6.34657e-05	0	3.01195e-07	0.000151813	3.92082e-05	1.21997e-06	stearoyl-CoA desaturase (delta-9 desaturase) [EC:1.14.19.1]
K00504	0	0	0	0	0	0	0	0	peptidylglycine monooxygenase [EC:1.14.17.3]
K00505	0	0	0	0	0	0	0	0	tyrosinase [EC:1.14.18.1]
K12521	0	0	0	0	0	0	0	0	minor pilin subunit PapF
K01101	0.000109021	0.000187198	0.000215164	0.000236861	0.00025722	0.00023565	0.000266187	0.000185028	4-nitrophenyl phosphatase [EC:3.1.3.41]
K01103	5.39707e-06	3.40837e-06	5.74951e-06	9.64672e-06	3.31314e-06	4.85542e-06	5.20734e-06	8.53977e-06	6-phosphofructo-2-kinase / fructose-2,6-bisphosphatase [EC:2.7.1.105 3.1.3.46];fructose-2,6-bisphosphatase [EC:3.1.3.46]
K12520	0	0	0	0	0	0	0	0	minor pilin subunit PapE
K01104	0.0014054	0.00145249	0.00157094	0.00168886	0.00145146	0.00142685	0.00155516	0.00157274	protein-tyrosine phosphatase [EC:3.1.3.48]
K05592	0.000269314	0.000446235	0.000432319	0.000443921	0.000677688	0.000318192	0.000400965	0.000505066	ATP-dependent RNA helicase DeaD [EC:3.6.4.13];ATP-dependent RNA helicase DeaD
K05593	6.0717e-05	0.000187723	0.000277524	0.000391381	4.96971e-05	3.72249e-05	5.23797e-05	0.000291369	aminoglycoside 6-adenylyltransferase [EC:2.7.7.-]
K05590	0	0	0	0	3.91553e-06	0	0	0	ATP-dependent RNA helicase SrmB [EC:2.7.7.-]
K05591	1.61912e-06	0	0	0	4.21673e-06	6.60338e-05	2.78746e-05	0	ATP-independent RNA helicase DbpA [EC:3.6.4.13];ATP-independent RNA helicase DbpA
K05596	9.71472e-06	1.31091e-06	8.84539e-07	3.44526e-07	7.83107e-06	0.000146957	0.000140905	6.09983e-07	LysR family transcriptional regulator, chromosome initiation inhibitor
K05597	0	0	0	0	0	0	0	0	glutamin-(asparagin-)ase [EC:3.5.1.38]
K05594	0	0	0	0	3.91553e-06	0	0	0	ElaB protein
K05595	0.00040505	0.000319338	0.000160102	1.75708e-05	0.000129514	0.000181269	9.34258e-05	4.87987e-05	multiple antibiotic resistance protein
K05599	0	0	0	0	0	0	0	0	anthranilate 1,2-dioxygenase (deaminating, decarboxylating) large subunit [EC:1.14.12.1]
K11964	0	0	0	0	0	0	0	0	pellino
K11962	0	0	0	0	0	0	0	0	urea transport system ATP-binding protein
K14540	0.000531881	0.0004541	0.000511043	0.000579148	0.000321676	0.000472271	0.000430371	0.000460537	ribosome biogenesis GTPase A
K12529	0	0	0	0	3.91553e-06	0	0	0	putative selenate reductase FAD-binding subunit
K12528	0	0	0	0	3.91553e-06	0	0	0	putative selenate reductase molybdopterin-binding subunit
K06353	0	0	0	0	0	0	0	0	phosphatase RapC regulator
K02456	4.0478e-06	2.62183e-06	3.98043e-06	7.92409e-06	6.32509e-06	9.1282e-05	3.36946e-05	3.25324e-06	general secretion pathway protein G
K02457	8.0956e-07	0	0	0	4.21673e-06	4.5641e-05	1.62347e-05	0	general secretion pathway protein H
K02454	0.000372398	0.00014053	6.41291e-05	5.16788e-07	5.12031e-06	0.000152137	3.95145e-05	2.43993e-06	general secretion pathway protein E
K02455	8.0956e-07	2.62183e-07	4.4227e-07	3.44526e-07	4.21673e-06	4.5641e-05	1.62347e-05	0	general secretion pathway protein F
K02452	2.15883e-06	2.62183e-07	0	0	5.12031e-06	4.5641e-05	1.6541e-05	1.21997e-06	general secretion pathway protein C
K02453	2.15883e-06	5.24365e-07	4.4227e-07	3.44526e-07	5.12031e-06	4.5641e-05	1.6541e-05	1.21997e-06	general secretion pathway protein D
K02450	1.07941e-06	0	0	0	9.03585e-07	0	3.06314e-07	1.21997e-06	general secretion pathway protein A
K02103	4.07479e-05	0.000111428	0.000192608	0.000278032	3.34326e-05	4.53173e-06	3.03251e-05	0.000230574	GntR family transcriptional regulator, arabinose operon transcriptional repressor
K08138	1.75405e-05	2.01881e-05	1.39315e-05	6.54599e-06	6.56605e-05	2.26586e-06	1.6541e-05	1.82995e-05	MFS transporter, SP family, xylose:H+ symportor
K02108	0.000780146	0.000810668	0.000735273	0.000631171	0.00102286	0.000814093	0.000939159	0.000665492	F-type H+-transporting ATPase subunit a [EC:3.6.3.14]
K02109	0.000811179	0.000877787	0.000848937	0.000803778	0.00104756	0.000818301	0.000960601	0.000796435	F-type H+-transporting ATPase subunit b [EC:3.6.3.14]
K02458	8.0956e-07	0	0	0	4.21673e-06	4.5641e-05	1.62347e-05	0	general secretion pathway protein I
K02459	8.0956e-07	0	0	0	4.21673e-06	4.5641e-05	1.62347e-05	0	general secretion pathway protein J
K08137	0	0	0	0	3.91553e-06	0	0	0	MFS transporter, SP family, galactose:H+ symporter
K03851	2.15883e-06	1.5731e-06	2.87475e-06	4.82336e-06	1.20478e-06	2.58956e-06	2.45051e-06	3.6599e-06	taurine-pyruvate aminotransferase [EC:2.6.1.77]
K03850	0	0	0	0	0	0	0	0	alpha-1,2-glucosyltransferase [EC:2.4.1.-];alpha-1,2-glucosyltransferase [EC:2.4.1.256]
K03852	2.15883e-06	1.31091e-06	2.65362e-06	4.47883e-06	1.20478e-06	2.26586e-06	2.45051e-06	3.6599e-06	sulfoacetaldehyde acetyltransferase [EC:2.3.3.15]
K03855	1.07941e-06	7.86548e-07	8.84539e-07	8.61314e-07	7.52987e-06	9.71085e-07	3.06314e-06	1.21997e-06	ferredoxin like protein
K03856	0.000156245	0.000319863	0.000458412	0.000591378	0.000289448	0.000102935	0.000305702	0.000505473	3-deoxy-7-phosphoheptulonate synthase [EC:2.5.1.54]
K13018	8.0956e-07	0	0	0	0	2.03928e-05	1.16399e-05	0	UDP-D-GlcNAc3NA acetyltransferase [EC:2.3.1.-]
K13019	1.88897e-06	3.14619e-06	3.09589e-06	8.61314e-07	4.21673e-06	2.07165e-05	1.25589e-05	2.43993e-06	UDP-GlcNAc3NAcA epimerase [EC:5.1.3.23]
K13010	2.69853e-06	4.4571e-06	4.20156e-06	6.89051e-07	7.52987e-06	3.23695e-07	2.45051e-06	1.21997e-06	perosamine synthetase
K13011	0	0	0	0	0	0	0	0	O-antigen biosynthesis protein WbqL
K13012	6.20663e-05	0.000114574	0.000106808	6.73548e-05	0.000160838	0.000221407	0.0002668	4.63587e-05	O-antigen biosynthesis protein WbqP
K13013	0	0	0	0	0	0	0	0	O-antigen biosynthesis protein WbqV
K13014	0	0	0	0	3.91553e-06	0	0	0	undecaprenyl phosphate-alpha-L-ara4FN deformylase [EC:3.5.-.-]
K13015	3.23824e-06	1.04873e-06	1.32681e-06	1.3781e-06	1.50597e-05	9.71085e-07	8.27048e-06	2.64326e-06	UDP-N-acetyl-D-glucosamine dehydrogenase [EC:1.1.1.-]
K13016	0.000375096	0.000147609	7.09843e-05	1.55037e-06	1.20478e-05	0.000127212	3.76766e-05	4.87987e-06	UDP-D-GlcNAcA oxidase [EC:1.1.1.-]
K13017	0.000371318	0.000140005	6.34657e-05	0	0	0.000126888	3.43072e-05	1.21997e-06	UDP-3-keto-D-GlcNAcA aminotransferase [EC:2.6.1.-]
K08566	0	0	0	0	0	0	0	0	plasminogen activator [EC:3.4.23.48]
K08567	2.69853e-06	5.24365e-07	6.63404e-07	1.20584e-06	1.02406e-05	6.4739e-07	1.83789e-06	2.43993e-06	hydrogenase 2 maturation protease [EC:3.4.24.-]
K13274	0	0	0	0	0	0	0	0	cell wall-associated protease [EC:3.4.21.-]
K13275	2.69853e-07	0	0	0	0	1.9098e-05	3.67577e-06	0	major intracellular serine protease [EC:3.4.21.-]
K13276	2.69853e-07	0	0	0	0	3.23695e-06	9.18943e-07	0	bacillopeptidase F [EC:3.4.21.-]
K13277	0	0	0	0	0	0	0	0	minor extracellular protease Epr [EC:3.4.21.-]
K03275	0	0	0	0	3.91553e-06	0	0	0	UDP-glucose:(glucosyl)LPS alpha-1,3-glucosyltransferase [EC:2.4.1.-]
K03274	4.85736e-06	2.62183e-06	3.53816e-06	5.16788e-06	9.93943e-06	4.82305e-05	2.20546e-05	5.48985e-06	ADP-L-glycero-D-manno-heptose 6-epimerase [EC:5.1.3.20]
K03277	0	0	0	0	0	0	0	0	heptosyltransferase IV [EC:2.4.-.-]
K03276	0	0	0	0	0	0	0	0	UDP-glucose/galactose:(glucosyl)LPS alpha-1,2-glucosyl/galactosyltransferase [EC:2.4.1.-]
K03271	0.000115767	0.000218922	0.000308041	0.000392587	0.000220475	0.000145663	0.000230655	0.000311295	phosphoheptose isomerase [EC:5.-.-.-]
K03270	0.000593678	0.000521219	0.000403129	0.000295258	0.000569861	0.000223026	0.000226672	0.000398726	3-deoxy-D-manno-octulosonate 8-phosphate phosphatase (KDO 8-P phosphatase) [EC:3.1.3.45]
K03273	1.34927e-05	2.56939e-05	4.11311e-05	4.99562e-05	2.22884e-05	8.09237e-05	4.56408e-05	5.67284e-05	D-glycero-D-manno-heptose 1,7-bisphosphate phosphatase [EC:3.1.3.-]
K03272	3.50809e-05	7.28867e-05	0.000120297	0.000177775	4.15649e-05	5.17912e-06	2.51178e-05	0.000138263	D-beta-D-heptose 7-phosphate kinase / D-beta-D-heptose 1-phosphate adenosyltransferase [EC:2.7.1.- 2.7.7.-]
K03279	0	0	0	0	3.61434e-06	0	0	0	UDP-glucose:(galactosyl)LPS alpha-1,2-glucosyltransferase [EC:2.4.1.58]
K03278	0	0	0	0	0	0	0	0	UDP-D-galactose:(glucosyl)LPS alpha-1,3-D-galactosyltransferase [EC:2.4.1.44]
K11022	0	0	0	0	0	0	0	0	structural toxin protein (hemagglutinin/hemolysin) RtxA
K12277	0	0	0	0	0	0	0	0	MSHA biogenesis protein MshF
K12276	0	0	0	0	0	0	0	0	MSHA biogenesis protein MshE
K12270	5.42405e-05	7.36733e-05	5.86007e-05	3.10073e-06	0.000151501	9.45189e-05	0.000174905	8.13311e-07	accessory secretory protein Asp3
K11058	0	0	0	0	0	0	0	0	enterotoxin Cpe
K12279	0	0	0	0	0	0	0	0	MSHA biogenesis protein MshI
K12278	1.07941e-06	0	0	0	9.03585e-07	0	3.06314e-07	1.21997e-06	MSHA biogenesis protein MshG
K07557	0	0	0	0	0	0	0	0	archaeosine tRNA-ribosyltransferase [EC:2.4.2.-]
K07550	0	0	0	0	0	0	0	0	benzoylsuccinyl-CoA thiolase BbsB subunit [EC:2.3.1.-]
K07552	0.000553739	0.000424473	0.000260497	7.92409e-05	0.000465948	0.000489103	0.000400353	0.000186045	MFS transporter, DHA1 family, bicyclomycin/chloramphenicol resistance protein
K06319	0	0	0	0	0	0	0	0	spore maturation protein CgeA
K09909	0.000370509	0.000140005	6.34657e-05	0	3.91553e-06	0.000106172	2.29736e-05	1.21997e-06	hypothetical protein
K09908	0	0	0	0	3.91553e-06	0	0	0	hypothetical protein
K12051	0	0	0	0	0	0	0	0	ComB7 competence protein
K12050	0	0	0	0	0	0	0	0	ComB8 competence protein
K12057	0	0	0	0	0	0	0	0	conjugal transfer pilus assembly protein TraF
K12056	0	0	0	0	3.91553e-06	0	0	0	conjugal transfer mating pair stabilization protein TraG
K06221	1.02544e-05	1.04873e-06	1.54794e-06	4.13431e-06	1.20478e-05	0.000121709	0.000113643	3.25324e-06	2,5-diketo-D-gluconate reductase A [EC:1.1.1.274]
K09900	0	0	0	0	3.91553e-06	0	0	0	hypothetical protein
K09903	0.000753431	0.000781828	0.000738811	0.000688707	0.000903886	0.000752267	0.000809588	0.000746416	uridylate kinase [EC:2.7.4.22]
K09902	0.000370509	0.000140005	6.34657e-05	0	0	0.000106496	2.29736e-05	1.21997e-06	hypothetical protein
K09904	0	0	0	0	3.91553e-06	0	0	0	hypothetical protein
K09907	0	0	0	0	3.91553e-06	0	0	0	hypothetical protein
K09906	0.000370509	0.000140005	6.34657e-05	0	3.91553e-06	0.000106496	2.29736e-05	1.21997e-06	hypothetical protein
K11501	0	0	0	0	0	0	0	0	centromere protein I
K03234	0	0	0	0	0	0	0	0	elongation factor EF-2 [EC:3.6.5.3];elongation factor 2
K00773	0.000749113	0.00077003	0.000728639	0.00066459	0.00086714	0.000701771	0.00076211	0.000721407	queuine tRNA-ribosyltransferase [EC:2.4.2.29]
K00772	2.15883e-06	1.04873e-06	1.32681e-06	1.3781e-06	4.51792e-06	6.4739e-07	3.36946e-06	2.43993e-06	5'-methylthioadenosine phosphorylase [EC:2.4.2.28]
K00777	0	0	0	0	0	0	0	0	None
K00776	0	0	0	0	0	0	0	0	NAD-diphthamide ADP-ribosyltransferase [EC:2.4.2.36]
K06313	4.31766e-06	4.71929e-06	7.07631e-06	1.34365e-05	1.59633e-05	3.20458e-05	1.83789e-05	8.33644e-06	spore germination protein
K06315	0	0	0	0	0	0	0	0	transcriptional regulator of the spore photoproduct lyase operon
K05574	0	0	0	0	0	0	0	0	NADH dehydrogenase I subunit 3 [EC:1.6.5.3];NAD(P)H-quinone oxidoreductase subunit 3 [EC:1.6.5.3]
K10201	2.69853e-07	0	0	0	0	3.23695e-06	9.18943e-07	0	N-acetylglucosamine transport system permease protein
K07176	0	0	0	0	0	0	0	0	putative serine/threonine protein kinase
K07177	3.1303e-05	2.04502e-05	1.90176e-05	3.49693e-05	8.01178e-05	0.000232413	0.000201555	3.29391e-05	PDZ domain-containing protein
K07174	0	0	0	0	0	0	0	0	Mn2+-dependent serine/threonine protein kinase [EC:2.7.1.-]
K07175	3.96685e-05	4.03761e-05	5.48414e-05	5.83971e-05	5.42151e-05	0.000236621	0.000198185	7.90945e-05	PhoH-like ATPase
K07172	1.13338e-05	1.41579e-05	1.65851e-05	5.16788e-07	8.13226e-06	2.6543e-05	2.51178e-05	1.42329e-06	None
K07173	0.000155705	0.0002475	0.000317771	0.000370537	0.000366253	0.000455439	0.000503581	0.000304585	S-ribosylhomocysteine lyase [EC:4.4.1.21]
K07170	0.000248805	0.000540096	0.000345855	0.000131953	0.000731	0.000341822	0.000439867	0.000237283	GAF domain-containing protein
K07171	0.000305474	0.000593057	0.000931862	0.00127388	0.000464744	0.000371602	0.000580159	0.00103778	None
K07178	0	0	0	0	0	0	0	0	RIO kinase 1 [EC:2.7.11.1]
K07179	0	0	0	0	0	0	0	0	RIO kinase 2 [EC:2.7.11.1]
K00195	0	0	0	0	0	0	0	0	acetyl-CoA decarbonylase/synthase complex subunit epsilon;carbon-monoxide dehydrogenase epsilon subunit [EC:1.2.99.2]
K00194	0	2.62183e-07	2.21135e-07	0	0	0	3.06314e-07	2.03328e-07	acetyl-CoA decarbonylase/synthase complex subunit delta;carbon-monoxide dehydrogenase delta subunit [EC:1.2.99.2]
K00197	3.23824e-06	1.31091e-06	1.54794e-06	1.3781e-06	1.53609e-05	1.29478e-06	8.5768e-06	2.84659e-06	carbon-monoxide dehydrogenase gamma subunit [EC:1.2.99.2];acetyl-CoA decarbonylase/synthase complex subunit gamma [EC:2.1.1.-]
K00196	0	0	0	0	0	0	0	0	carbon-monoxide dehydrogenase iron sulfur subunit
K00191	0	0	0	0	0	0	0	0	CO-methylating acetyl-CoA synthase [EC:2.3.1.169]
K00190	0	0	4.4227e-07	6.89051e-07	0	0	0	4.06655e-07	carbon monoxide dehydrogenase / acetyl-CoA synthase subunit beta [EC:1.2.7.4 1.2.99.2 2.3.1.169]
K00193	0	0	0	0	0	0	0	0	acetyl-CoA decarbonylase/synthase complex subunit beta [EC:2.3.1.-];carbon-monoxide dehydrogenase beta subunit [EC:1.2.99.2]
K00192	0	0	0	0	0	0	0	0	acetyl-CoA decarbonylase/synthase complex subunit alpha [EC:1.2.99.2];carbon-monoxide dehydrogenase alpha subunit [EC:1.2.99.2]
K00198	2.59059e-05	5.29609e-05	8.44735e-05	0.00010732	3.5541e-05	5.17912e-06	2.78746e-05	0.000110407	carbon-monoxide dehydrogenase catalytic subunit [EC:1.2.99.2]
K06405	8.39244e-05	0.000214465	0.000356248	0.000523162	9.09608e-05	4.59647e-05	9.83269e-05	0.000409299	stage V sporulation protein AC
K10109	4.93832e-05	0.000112476	0.000178456	0.000290091	7.31903e-05	0.000115559	0.000105678	0.000216747	maltose/maltodextrin transport system permease protein
K10108	8.36546e-05	0.000174351	0.000304503	0.000485953	0.000127104	0.000134981	0.00014458	0.000360093	maltose/maltodextrin transport system substrate-binding protein
K10107	1.88897e-06	7.86548e-07	1.76908e-06	4.47883e-06	9.03585e-07	1.61847e-06	2.1442e-06	3.04992e-06	capsular polysaccharide transport system permease protein
K01828	1.26831e-05	7.86548e-07	4.4227e-07	1.72263e-07	7.52987e-06	0.000193246	0.000210744	4.06655e-07	None
K01829	5.66692e-06	2.62183e-07	0	0	2.71075e-06	9.35478e-05	9.92458e-05	2.03328e-07	protein disulfide-isomerase [EC:5.3.4.1]
K01826	0.000371318	0.000140005	6.34657e-05	0	3.01195e-07	0.00015505	4.01272e-05	1.21997e-06	5-carboxymethyl-2-hydroxymuconate isomerase [EC:5.3.3.10]
K01825	0.00148311	0.000560284	0.000254305	1.72263e-07	1.56621e-05	0.000445728	0.000103228	4.47321e-06	3-hydroxyacyl-CoA dehydrogenase / enoyl-CoA hydratase / 3-hydroxybutyryl-CoA epimerase / enoyl-CoA isomerase [EC:1.1.1.35 4.2.1.17 5.1.2.3 5.3.3.8]
K01822	3.23824e-06	4.4571e-06	4.20156e-06	6.89051e-07	8.13226e-06	7.12129e-06	1.19463e-05	1.21997e-06	steroid delta-isomerase [EC:5.3.3.1]
K01823	4.2367e-05	3.51325e-05	3.84775e-05	3.54861e-05	8.64429e-05	0.000413358	0.000299575	3.4769e-05	isopentenyl-diphosphate delta-isomerase [EC:5.3.3.2]
K01820	0	2.62183e-07	4.4227e-07	3.44526e-07	0	3.23695e-07	0	0	None
K01821	3.93986e-05	3.98517e-05	4.22368e-05	3.70365e-05	9.18644e-05	0.000364157	0.000213501	3.76156e-05	4-oxalocrotonate tautomerase [EC:5.3.2.-]
K00999	0	0	0	0	0	0	0	0	CDP-diacylglycerol--inositol 3-phosphatidyltransferase [EC:2.7.8.11]
K00998	0.000598535	0.000541931	0.000411532	0.000241857	0.000591547	0.000235326	0.000246889	0.000386729	phosphatidylserine synthase [EC:2.7.8.8]
K00995	0.000664109	0.000662273	0.000812007	0.000959848	0.000495164	0.00088919	0.000912816	0.000820427	CDP-diacylglycerol--glycerol-3-phosphate 3-phosphatidyltransferase [EC:2.7.8.5]
K00997	8.17656e-05	0.000128207	0.000152362	0.000159343	0.000149393	0.000512085	0.000401884	0.000187875	holo-[acyl-carrier protein] synthase [EC:2.7.8.7]
K00996	5.39707e-07	0	0	0	6.0239e-07	0	6.12628e-07	0	undecaprenyl-phosphate galactose phosphotransferase [EC:2.7.8.6]
K00991	0.00077313	0.00081565	0.000789672	0.000724882	0.000945451	0.000667783	0.000823679	0.000817988	2-C-methyl-D-erythritol 4-phosphate cytidylyltransferase [EC:2.7.7.60]
K00990	0.000380763	0.000142365	6.52348e-05	6.89051e-07	1.2349e-05	0.000273198	0.000164491	3.6599e-06	[protein-PII] uridylyltransferase [EC:2.7.7.59]
K00992	0	0	0	0	0	0	0	0	None
K11028	0	0	0	0	0	0	0	0	vacuolating cytotoxin
K02622	0.000638203	0.000559497	0.000365094	0.000146251	0.000772866	0.000568732	0.000519203	0.000280999	topoisomerase IV subunit B [EC:5.99.1.-]
K02625	0	0	0	0	0	0	0	0	MFS transporter, MHS family, dicarboxylic acid transporter PcaT
K03564	0.000689476	0.000677742	0.000574508	0.000411019	0.000743048	0.000622465	0.000655512	0.000521129	peroxiredoxin Q/BCP [EC:1.11.1.15]
K13489	0	0	0	0	0	0	0	0	chemotaxis-related protein WspD
K13488	0	0	0	0	0	0	0	0	chemotaxis-related protein WspB
K13483	0.000371049	0.000140005	6.34657e-05	0	6.0239e-07	0.00011297	3.24693e-05	1.21997e-06	xanthine dehydrogenase YagT iron-sulfur-binding subunit
K13482	2.15883e-06	0	0	0	3.01195e-07	5.63229e-05	1.96041e-05	0	xanthine dehydrogenase large subunit [EC:1.17.1.4]
K13481	2.15883e-06	0	0	0	3.01195e-07	5.63229e-05	1.96041e-05	0	xanthine dehydrogenase small subunit [EC:1.17.1.4]
K13480	0	2.62183e-07	4.4227e-07	3.44526e-07	3.91553e-06	3.23695e-07	0	0	xanthine dehydrogenase iron-sulfur-binding subunit
K13487	0	0	0	0	0	0	0	0	methyl-accepting chemotaxis protein WspA
K13486	0	0	0	0	0	0	0	0	chemotaxis protein methyltransferase WspC
K14680	0	0	0	0	0	0	0	0	RNA ligase [EC:6.5.1.3]
K14681	0	0	0	0	0	0	0	0	argininosuccinate lyase / amino-acid N-acetyltransferase [EC:4.3.2.1 2.3.1.1]
K14682	0.000371318	0.000140005	6.34657e-05	0	4.21673e-06	0.000151813	3.92082e-05	1.21997e-06	amino-acid N-acetyltransferase [EC:2.3.1.1]
K08358	2.18581e-05	2.35964e-05	2.16712e-05	1.3092e-05	3.61434e-05	1.81269e-05	5.57492e-05	4.61554e-05	tetrathionate reductase subunit B
K08357	2.07787e-05	2.33342e-05	2.14501e-05	1.29197e-05	3.52398e-05	1.81269e-05	5.54429e-05	4.49354e-05	tetrathionate reductase subunit A
K08356	0	0	0	0	0	0	0	0	arsenite oxidase large subunit [EC:1.20.98.1]
K08355	0	0	0	0	0	0	0	0	arsenite oxidase small subunit [EC:1.20.98.1]
K03469	0.000344873	0.000581521	0.000635541	0.000676993	0.000757505	0.000507554	0.000537275	0.000726287	ribonuclease HI [EC:3.1.26.4]
K03462	0	0	0	0	0	0	0	0	nicotinamide phosphoribosyltransferase [EC:2.4.2.12]
K03464	3.23824e-06	0	0	0	1.20478e-06	7.05655e-05	3.30819e-05	0	muconolactone D-isomerase [EC:5.3.3.4]
K03465	4.66846e-05	7.28867e-05	0.000129143	0.000206199	7.55999e-05	0.00014016	0.000208906	0.000161442	thymidylate synthase (FAD) [EC:2.1.1.148]
K03466	0.000787972	0.000805687	0.000767117	0.000700421	0.000939427	0.00104327	0.00106536	0.000751499	DNA segregation ATPase FtsK/SpoIIIE, S-DNA-T family
K01648	0	0	0	0	0	0	0	0	ATP citrate (pro-S)-lyase [EC:2.3.3.8]
K01649	0.000733462	0.000769243	0.000806036	0.000848222	0.000736421	0.00060272	0.000685837	0.000873293	2-isopropylmalate synthase [EC:2.3.3.13]
K01643	3.67001e-05	9.12395e-05	0.000120961	0.000155726	8.22262e-05	6.40916e-05	5.60555e-05	0.000143753	citrate lyase subunit alpha / citrate CoA-transferase [EC:4.1.3.6 2.8.3.10];citrate lyase subunit alpha [EC:4.1.3.6]
K01640	0.000379144	0.000147084	7.3859e-05	1.49869e-05	3.61434e-06	0.000278054	0.000100777	1.64695e-05	hydroxymethylglutaryl-CoA lyase [EC:4.1.3.4]
K01641	3.15729e-05	3.35594e-05	3.6045e-05	3.49693e-05	7.77083e-05	0.000141131	8.30111e-05	3.37524e-05	hydroxymethylglutaryl-CoA synthase [EC:2.3.3.10]
K01646	1.96993e-05	5.58449e-05	6.45714e-05	7.66569e-05	5.54199e-05	4.79068e-05	3.55324e-05	6.89281e-05	citrate lyase subunit gamma [EC:4.1.3.6]
K01647	0.000726176	0.000739092	0.000728197	0.000679404	0.000789432	0.000840312	0.000891987	0.000704734	citrate synthase [EC:2.3.3.1]
K01644	0.000798496	0.000373872	0.000252536	0.000165545	9.36716e-05	0.000612107	0.000296206	0.000154122	citrate lyase subunit beta [EC:4.1.3.6];citrate lyase subunit beta / citryl-CoA lyase [EC:4.1.3.6 4.1.3.34]
K02597	1.07941e-06	0	0	0	9.03585e-07	0	3.06314e-07	1.21997e-06	nitrogen fixation protein NifZ
K02626	1.34927e-06	2.62183e-07	6.63404e-07	1.03358e-06	5.42151e-06	6.4739e-07	1.53157e-06	1.21997e-06	arginine decarboxylase [EC:4.1.1.19]
K02595	0	0	0	0	0	0	0	0	nitrogen fixation protein NifW
K02594	5.12722e-06	4.98147e-06	7.29745e-06	1.36088e-05	1.68669e-05	9.71085e-07	9.18943e-06	9.75973e-06	homocitrate synthase NifV
K02593	1.07941e-06	0	0	0	9.03585e-07	0	3.06314e-07	1.21997e-06	nitrogen fixation protein NifT
K02592	4.85736e-06	4.71929e-06	7.07631e-06	1.34365e-05	1.65657e-05	9.71085e-07	9.18943e-06	9.5564e-06	nitrogenase molybdenum-iron protein NifN
K02591	8.63531e-06	9.96294e-06	1.41526e-05	2.6873e-05	3.2529e-05	1.94217e-06	1.80725e-05	1.76895e-05	nitrogenase molybdenum-iron protein beta chain [EC:1.18.6.1]
K02590	3.48111e-05	7.13136e-05	0.000119192	0.000182771	5.36127e-05	3.88434e-06	3.58388e-05	0.000137043	nitrogen regulatory protein PII 2
K02598	1.72706e-05	2.46452e-05	3.9362e-05	4.3238e-05	1.41562e-05	2.20113e-05	1.68473e-05	3.86323e-05	nitrite transporter NirC
K02849	1.07941e-06	7.86548e-07	6.63404e-07	3.44526e-07	7.52987e-06	3.23695e-07	3.06314e-06	6.09983e-07	heptosyltransferase III [EC:2.4.-.-]
K14061	0	0	0	0	4.21673e-06	3.23695e-07	0	0	universal stress protein F
K14062	0	0	0	0	3.01195e-07	0	0	0	outer membrane protein N
K14063	0	0	0	0	0	0	0	0	AraC family transcriptional regulator, positive regulator of tynA and feaB
K14064	0	0	0	0	3.91553e-06	0	0	0	universal stress protein C
K14065	0	0	0	0	3.91553e-06	0	0	0	universal stress protein D
K14067	0	0	0	0	0	0	0	0	malate-CoA ligase subunit beta [EC:6.2.1.9]
K02841	2.69853e-06	7.86548e-07	6.63404e-07	3.44526e-07	7.83107e-06	6.63575e-05	3.09377e-05	6.09983e-07	heptosyltransferase I [EC:2.4.-.-]
K02840	1.56515e-05	8.38984e-06	8.62426e-06	1.08526e-05	3.91553e-05	2.58956e-06	1.5622e-05	9.35308e-06	UDP-D-galactose:(glucosyl)LPS alpha-1,6-D-galactosyltransferase [EC:2.4.1.-]
K02843	7.5559e-06	6.55456e-06	5.97064e-06	2.7562e-06	1.71681e-05	6.76522e-05	3.30819e-05	6.70982e-06	heptosyltransferase II [EC:2.4.-.-]
K02844	1.34927e-06	1.31091e-06	1.32681e-06	6.89051e-07	4.81912e-06	9.71085e-07	6.12628e-07	1.82995e-06	UDP-glucose:(heptosyl)LPS alpha-1,3-glucosyltransferase [EC:2.4.1.-]
K02847	0	0	0	0	3.91553e-06	0	0	0	O-antigen ligase [EC:6.-.-.-]
K02846	0	0	0	0	3.91553e-06	0	0	0	N-methyl-L-tryptophan oxidase [EC:1.5.3.-]
K02102	0	0	0	0	0	0	0	0	arabinose operon protein AraM
K09758	3.77795e-06	2.64804e-05	1.87965e-05	1.41255e-05	2.25896e-05	1.29478e-06	4.90103e-06	1.1183e-05	aspartate 4-decarboxylase [EC:4.1.1.12]
K06039	0	0	0	0	3.91553e-06	0	0	0	uncharacterized protein involved in oxidation of intracellular sulfur
K06034	0	0	0	0	0	0	0	0	sulfopyruvate decarboxylase subunit alpha [EC:4.1.1.79]
K06036	0	0	0	0	0	0	0	0	None
K06037	0	0	0	0	0	0	0	0	None
K06032	0	0	0	0	0	0	0	0	None
K01581	0.000392097	0.000167272	9.0223e-05	2.80788e-05	8.64429e-05	0.000130773	6.9227e-05	4.06655e-05	ornithine decarboxylase [EC:4.1.1.17]
K02702	0	0	0	0	0	0	0	0	photosystem I 4.8kDa protein
K02659	0.000371318	0.000140005	6.34657e-05	0	3.01195e-07	0.000151813	3.92082e-05	1.21997e-06	twitching motility protein PilI
K13490	0	0	0	0	0	0	0	0	two-component system, chemotaxis family, sensor histidine kinase and response regulator WspE
K13491	0	0	0	0	0	0	0	0	two-component system, chemotaxis family, response regulator WspF [EC:3.1.1.61]
K03644	0.00057047	0.000445448	0.00027863	9.33664e-05	0.00051173	0.000542836	0.000443543	0.00023525	lipoic acid synthetase [EC:2.8.1.8]
K03645	0	0	0	0	3.91553e-06	0	0	0	negative modulator of initiation of replication
K03646	4.58751e-06	1.83528e-06	2.43248e-06	4.6511e-06	9.03585e-06	6.79759e-05	3.30819e-05	3.86323e-06	colicin import membrane protein
K03647	9.01311e-05	0.000102251	8.55792e-05	5.73635e-05	0.000261437	0.000450583	0.000449976	6.0795e-05	protein involved in ribonucleotide reduction
K03640	0.000395605	0.000159145	7.80606e-05	1.01635e-05	7.46963e-05	0.000177385	8.05606e-05	2.27727e-05	peptidoglycan-associated lipoprotein
K03641	0.000375096	0.000142365	6.70039e-05	4.99562e-06	9.03585e-06	0.000175119	5.63618e-05	5.48985e-06	TolB protein
K03642	0.000768812	0.000300199	0.000142853	1.08526e-05	7.59011e-05	0.00029521	0.00010721	2.56193e-05	rare lipoprotein A
K03643	0.000372937	0.000140792	6.41291e-05	3.44526e-07	7.83107e-06	0.000172529	5.39113e-05	1.82995e-06	LPS-assembly lipoprotein
K03648	0.000722398	0.000732014	0.000672029	0.000614117	0.000870152	0.000726695	0.000738523	0.000643939	uracil-DNA glycosylase [EC:3.2.2.-];uracil-DNA glycosylase [EC:3.2.2.27]
K03649	1.16037e-05	2.38586e-05	1.79119e-05	1.3092e-05	2.22884e-05	0.000124946	0.00012712	6.30316e-06	TDG/mug DNA glycosylase family protein [EC:3.2.2.-]
K06694	0	0	0	0	0	0	0	0	26S proteasome non-ATPase regulatory subunit 10
K11814	0	0	0	0	0	0	0	0	multidrug resistance protein EbrA
K12428	7.5559e-06	2.62183e-07	0	0	3.61434e-06	0.000102611	0.000113949	2.03328e-07	fatty acid CoA ligase FadD32
K12429	0	0	0	0	0	0	0	0	fatty acid CoA ligase FadD36
K12422	0	0	0	0	0	0	0	0	long chain fatty acid CoA ligase FadD10 [EC:6.2.1.-]
K12423	0	0	0	0	0	0	0	0	fatty acid CoA ligase FadD21
K12420	0	0	0	0	0	0	0	0	ketoreductase [EC:1.1.1.-];ketoacyl reductase [EC:1.3.1.-]
K12421	0	0	0	0	0	0	0	0	fatty acid CoA ligase FadD9
K12426	0	0	0	0	0	0	0	0	long chain fatty acid CoA FadD26
K12427	0	0	0	0	0	0	0	0	fatty acid CoA ligase FadD28
K12424	0	0	0	0	0	0	0	0	fatty acid CoA ligase FadD22
K12425	0	0	0	0	0	0	0	0	fatty acid CoA ligase FadD23
K07349	0	0	0	0	3.91553e-06	3.23695e-07	0	0	minor fimbrial subunit
K07348	0	0	0	0	3.91553e-06	3.23695e-07	0	0	minor fimbrial subunit
K05380	0	0	0	0	0	0	0	0	phycoerythrin-associated linker protein
K07345	8.0956e-07	0.000140268	6.34657e-05	0	8.73465e-06	4.62884e-05	1.62347e-05	1.21997e-06	major type 1 subunit fimbrin (pilin)
K07344	0	2.62183e-07	4.4227e-07	3.44526e-07	0	3.23695e-07	0	0	type IV secretion system protein TrbL
K07347	0.000371318	0.000140268	6.34657e-05	0	1.2349e-05	0.00015246	3.92082e-05	1.21997e-06	outer membrane usher protein
K07346	0.000371318	0.000140268	6.34657e-05	0	8.13226e-06	0.000152137	3.92082e-05	1.21997e-06	fimbrial chaperone protein
K07341	5.12722e-05	0.000106446	0.000147276	0.000211022	0.000119574	0.000102288	0.000124364	0.000210444	death on curing protein
K07340	0.000370509	0.000140268	6.3908e-05	3.44526e-07	3.91553e-06	0.000106496	2.29736e-05	1.21997e-06	hypothetical protein
K07343	5.74788e-05	0.000106446	0.000162976	0.000227215	8.25274e-05	2.23349e-05	8.88311e-05	0.000219391	DNA transformation protein and related proteins
K07342	0	0	0	0	0	0	0	0	protein transport protein SEC61 subunit gamma and related proteins
K06968	2.69853e-07	1.31091e-06	1.32681e-06	6.89051e-07	4.21673e-06	9.71085e-07	0	6.09983e-07	ribosomal RNA large subunit methyltransferase M [EC:2.1.1.-]
K06969	0.000542136	0.000990526	0.00103137	0.00108991	0.00129755	0.000437635	0.000687369	0.00114087	putative SAM-dependent methyltransferase;ribosomal RNA large subunit methyltransferase I [EC:2.1.1.-]
K06962	4.85736e-05	4.64063e-05	4.99765e-05	1.80876e-05	7.28892e-05	0.00027773	0.000194203	4.7782e-05	None
K06963	0	0	0	0	0	0	0	0	;tRNA acetyltransferase TAN1
K06960	0.000127911	0.000253006	0.000400254	0.000565194	0.000168368	0.000205546	0.000229429	0.00047843	None
K06961	0	0	0	0	0	0	0	0	ribosomal RNA assembly protein
K06966	0.000678951	0.000558711	0.000378804	0.000146251	0.000803889	0.000828335	0.000820616	0.000290962	None
K06967	0.000161372	0.000314095	0.000447577	0.000579148	0.000321676	0.000365775	0.000407398	0.000459521	;tRNA (adenine-N(1)-)-methyltransferase [EC:2.1.1.36]
K06964	0	0	0	0	0	0	0	0	None
K06965	0	0	0	0	0	0	0	0	protein pelota
K08995	0	0	0	0	0	0	0	0	putative membrane protein
K08994	0.000370509	0.000140005	6.34657e-05	0	3.91553e-06	0.000106496	2.29736e-05	1.21997e-06	putative membrane protein
K08997	0.000370509	0.000140005	6.34657e-05	0	3.91553e-06	0.000106172	2.29736e-05	1.21997e-06	hypothetical protein
K08996	1.88897e-06	7.60329e-06	5.52837e-06	1.89489e-05	2.68063e-05	8.41607e-06	1.77662e-05	2.6026e-05	putative membrane protein
K08990	0	0	0	0	3.91553e-06	0	0	0	putative membrane protein
K08993	0	0	0	0	3.91553e-06	0	0	0	putative membrane protein
K08992	0.000370509	0.000140005	6.34657e-05	0	3.91553e-06	0.000106496	2.29736e-05	1.21997e-06	putative membrane protein
K08999	4.69545e-05	4.40467e-05	3.62661e-05	1.94657e-05	0.000100298	0.00016735	0.000212582	6.32349e-05	hypothetical protein
K08998	0.000671395	0.000633957	0.000549741	0.000474239	0.00071082	0.000678788	0.000627944	0.000571758	hypothetical protein
K08344	0	0	0	0	0	0	0	0	suppressor for copper-sensitivity B
K08345	0	0	0	0	3.91553e-06	0	0	0	nitrate reductase 2, alpha subunit [EC:1.7.99.4]
K08346	0	0	0	0	3.61434e-06	0	0	0	nitrate reductase 2, beta subunit [EC:1.7.99.4]
K14940	0	0	2.21135e-07	1.72263e-07	0	0	0	0	gamma-F420-2:alpha-L-glutamate ligase [EC:6.3.2.32]
K02724	0	0	0	0	0	0	0	0	photosystem II PsbZ protein
K08349	0	0	0	0	3.91553e-06	0	0	0	formate dehydrogenase-N, beta subunit [EC:1.2.1.2]
K11815	0	0	0	0	0	0	0	0	multidrug resistance protein EbrB
K05929	0	0	0	0	0	0	0	0	phosphoethanolamine N-methyltransferase [EC:2.1.1.103]
K05928	0	0	0	0	0	0	0	0	tocopherol O-methyltransferase [EC:2.1.1.95]
K05927	0	0	0	0	0	0	0	0	quinone-reactive Ni/Fe-hydrogenase small subunit [EC:1.12.5.1]
K05924	0	0	0	0	0	0	0	0	None
K05922	0	0	0	0	0	0	0	0	quinone-reactive Ni/Fe-hydrogenase large subunit [EC:1.12.5.1]
K05921	8.0956e-07	0	0	0	3.91553e-06	1.32715e-05	3.36946e-06	0	5-oxopent-3-ene-1,2,5-tricarboxylate decarboxylase / 2-hydroxyhepta-2,4-diene-1,7-dioate isomerase [EC:4.1.1.68 5.3.3.-]
K00349	0.000558597	0.000441778	0.000268015	9.57781e-05	0.000535223	0.000151813	0.000171536	0.00024196	Na+-transporting NADH:ubiquinone oxidoreductase subunit D [EC:1.6.5.-]
K00698	0	0	0	0	0	0	0	0	chitin synthase [EC:2.4.1.16]
K00340	0.000560216	0.000440204	0.00026691	9.57781e-05	0.000529199	0.000253129	0.000229736	0.000240943	NADH-quinone oxidoreductase subunit K [EC:1.6.5.3];NADH dehydrogenase I subunit K [EC:1.6.5.3]
K00341	0.000560216	0.000440204	0.00026691	9.57781e-05	0.000529199	0.000253129	0.000229736	0.000240943	NADH dehydrogenase I subunit L [EC:1.6.5.3];NADH-quinone oxidoreductase subunit L [EC:1.6.5.3]
K00690	4.02082e-05	0.000135548	0.000213837	0.000364508	9.87919e-05	3.85197e-05	6.70828e-05	0.00023586	sucrose phosphorylase [EC:2.4.1.7]
K00343	0.000560216	0.000440204	0.00026691	9.57781e-05	0.000529199	0.000253129	0.000229736	0.000240943	NADH dehydrogenase I subunit N [EC:1.6.5.3];NADH-quinone oxidoreductase subunit N [EC:1.6.5.3]
K00344	0.000391557	0.000141054	6.41291e-05	5.16788e-07	1.29514e-05	0.000599807	0.000367577	1.62662e-06	NADPH2:quinone reductase [EC:1.6.5.5]
K00697	0.00038616	0.00014656	6.83307e-05	3.10073e-06	3.07219e-05	0.000256366	0.000171842	1.09797e-05	alpha,alpha-trehalose-phosphate synthase (UDP-forming) [EC:2.4.1.15]
K00346	0.000558597	0.000441778	0.000268015	9.57781e-05	0.000535223	0.000151813	0.000171536	0.00024196	Na+-transporting NADH:ubiquinone oxidoreductase subunit A [EC:1.6.5.-]
K00347	0.000558597	0.000441778	0.000268015	9.57781e-05	0.000535223	0.000151813	0.000171536	0.00024196	Na+-transporting NADH:ubiquinone oxidoreductase subunit B [EC:1.6.5.-]
K09116	2.77949e-05	6.55456e-05	0.000111673	0.000169162	2.25896e-05	1.94217e-06	1.89915e-05	0.00012708	hypothetical protein
K09117	0.000674634	0.000667779	0.00061586	0.000603092	0.000712025	0.000454468	0.000504806	0.000661425	hypothetical protein
K05337	3.10331e-05	9.51722e-05	0.000108135	9.97402e-05	3.88541e-05	0.000223026	0.000153157	9.41407e-05	ferredoxin
K09118	1.1064e-05	7.86548e-07	6.63404e-07	6.89051e-07	4.51792e-06	0.000153108	0.000145499	8.13311e-07	hypothetical protein
K09119	0	0	0	0	0	0	0	0	hypothetical protein
K02106	0.000373207	0.000140792	6.45714e-05	1.72263e-06	4.81912e-06	0.000142749	3.36946e-05	3.04992e-06	short-chain fatty acids transporter
K05823	1.78103e-05	1.38957e-05	1.43738e-05	2.53226e-05	5.30103e-05	3.91671e-05	2.84872e-05	1.26063e-05	N-acetyldiaminopimelate deacetylase [EC:3.5.1.47]
K05820	8.0956e-07	2.62183e-07	0	0	4.21673e-06	3.43117e-05	1.04147e-05	0	MFS transporter, PPP family, 3-phenylpropionic acid transporter
K05826	0	0	0	0	0	0	0	0	lysine biosynthesis protein LysW
K05827	0	0	0	0	0	0	0	0	lysine biosynthesis protein LysX
K02100	0	0	0	0	3.91553e-06	0	0	0	MFS transporter, SP family, arabinose:H+ symporter
K02101	0	0	0	0	0	0	0	0	arabinose operon protein AraL
K00524	0	0	0	0	0	0	0	0	ribonucleotide reductase, class II [EC:1.17.4.1]
K00525	0.000689476	0.000654145	0.000574729	0.000478718	0.000713229	0.000724429	0.000597006	0.00060185	ribonucleoside-diphosphate reductase alpha chain [EC:1.17.4.1]
K00526	0.000488435	0.000309375	0.000314233	0.000329539	0.000189753	0.000711158	0.000534212	0.000319631	ribonucleoside-diphosphate reductase beta chain [EC:1.17.4.1]
K00527	0.000520547	0.000900859	0.00103801	0.00108767	0.0011584	0.000504964	0.000893518	0.00113071	ribonucleoside-triphosphate reductase [EC:1.17.4.2]
K00520	1.07941e-05	1.31091e-06	1.10567e-06	3.44526e-07	5.12031e-06	0.000127536	0.000124364	1.82995e-06	mercuric reductase [EC:1.16.1.1]
K00522	0	0	0	0	0	0	0	0	ferritin heavy chain [EC:1.16.3.1]
K00523	1.61912e-06	0	0	0	3.01195e-07	6.60338e-05	2.78746e-05	0	CDP-4-dehydro-6-deoxyglucose reductase [EC:1.17.1.1]
K02451	0	0	0	0	0	0	0	0	general secretion pathway protein B
K00528	0.00102355	0.000801492	0.000703209	0.00064254	0.000593655	0.000553842	0.000517058	0.000683995	ferredoxin--NADP+ reductase [EC:1.18.1.2]
K00529	3.77795e-06	0	0	0	1.50597e-06	7.96289e-05	3.67577e-05	0	ferredoxin--NAD+ reductase [EC:1.18.1.3]
K00025	0	0	0	0	0	0	0	0	malate dehydrogenase [EC:1.1.1.37]
K14215	0	0	0	0	0	0	0	0	trans,polycis-decaprenyl diphosphate synthase [EC:2.5.1.86]
K14213	0	0	0	0	0	0	0	0	Xaa-Pro dipeptidase [EC:3.4.13.9]
K03453	0.000955281	0.000591746	0.00034298	0.000113349	0.000563837	0.000552547	0.000474174	0.000260056	bile acid:Na+ symporter, BASS family
K00796	0.000635775	0.00054901	0.000438731	0.000336774	0.000611124	0.000714395	0.00061998	0.000427598	dihydropteroate synthase [EC:2.5.1.15]
K05339	1.1064e-05	1.38957e-05	1.74697e-05	0	2.40956e-06	0.000143397	9.95521e-05	1.21997e-06	holin-like protein LrgB
K00027	0.000187278	0.000333758	0.000470133	0.00057398	0.000326194	0.000347648	0.000426696	0.000490427	malate dehydrogenase (oxaloacetate-decarboxylating) [EC:1.1.1.38]
K00794	0.000660601	0.000622421	0.000485391	0.0003776	0.000782504	0.000638326	0.000672053	0.000445084	6,7-dimethyl-8-ribityllumazine synthase [EC:2.5.1.78];riboflavin synthase beta chain [EC:2.5.1.-]
K00793	0.000656014	0.000611672	0.000476546	0.000367264	0.000752084	0.000628615	0.000649692	0.000423532	riboflavin synthase [EC:2.5.1.9];riboflavin synthase alpha chain [EC:2.5.1.9]
K01347	8.0956e-07	2.62183e-07	0	0	4.21673e-06	0	1.83789e-06	0	IgA-specific serine endopeptidase [EC:3.4.21.72]
K01346	0	0	0	0	0	0	0	0	pancreatic elastase II [EC:3.4.21.71]
K01344	0	0	0	0	0	0	0	0	protein C (activated) [EC:3.4.21.69]
K01343	0	0	0	0	0	0	0	0	tissue plasminogen activator [EC:3.4.21.68]
K00791	0.000779876	0.000808571	0.000758714	0.000697148	0.000994244	0.000755504	0.000839301	0.000772239	tRNA dimethylallyltransferase [EC:2.5.1.75]
K01340	0	0	0	0	0	0	0	0	tryptase [EC:3.4.21.59]
K00790	0.000834117	0.000906889	0.00093916	0.000951407	0.00101894	0.00104068	0.00101543	0.000950761	UDP-N-acetylglucosamine 1-carboxyvinyltransferase [EC:2.5.1.7]
K02694	0	0	0	0	0	0	0	0	photosystem I subunit III
K02696	0	0	0	0	0	0	0	0	photosystem I subunit VIII
K02697	0	0	0	0	0	0	0	0	photosystem I subunit IX
K02690	0	0	0	0	0	0	0	0	photosystem I core protein Ib;photosystem I P700 chlorophyll a apoprotein A2
K02691	1.75405e-05	2.28099e-05	1.99021e-05	8.7854e-06	3.34326e-05	1.65084e-05	5.29924e-05	4.06655e-05	photosystem I subunit VII
K02692	0	0	0	0	0	0	0	0	photosystem I subunit II
K02693	0	0	0	0	0	0	0	0	photosystem I subunit IV
K02698	0	0	0	0	0	0	0	0	photosystem I subunit X
K02699	0	0	0	0	0	0	0	0	photosystem I subunit XI
K00836	3.77795e-06	0	0	0	6.0239e-07	4.66121e-05	3.61451e-05	0	diaminobutyrate-2-oxoglutarate transaminase [EC:2.6.1.76]
K00837	0.000547803	0.000429193	0.000256295	8.80263e-05	0.000507212	0.000277083	0.000204312	0.000200481	None
K00835	0.000370509	0.000140005	6.34657e-05	0	3.91553e-06	0.000106496	2.29736e-05	1.21997e-06	valine--pyruvate aminotransferase [EC:2.6.1.66]
K00832	0.000418813	0.000203454	0.000110125	1.06803e-05	0.000159633	0.000240829	0.000204924	3.6599e-06	aromatic-amino-acid transaminase [EC:2.6.1.57]
K00833	0.000550771	0.000430766	0.000264477	8.23416e-05	0.000479201	0.000291973	0.000225141	0.000196008	adenosylmethionine-8-amino-7-oxononanoate aminotransferase [EC:2.6.1.62]
K00830	0.000378335	0.000142103	6.89941e-05	1.25752e-05	3.91553e-06	0.000208783	6.64702e-05	1.09797e-05	alanine-glyoxylate transaminase / serine-glyoxylate transaminase / serine-pyruvate transaminase [EC:2.6.1.44 2.6.1.45 2.6.1.51]
K00831	0.000734001	0.000731489	0.000690162	0.00064633	0.00086202	0.000497195	0.00066654	0.000708597	phosphoserine aminotransferase [EC:2.6.1.52]
K00839	1.21434e-05	1.442e-05	1.76908e-05	0	6.62629e-06	0.000152137	0.000106597	1.21997e-06	aminotransferase [EC:2.6.1.-]
K04335	0	0	0	0	0	0	0	0	minor curlin subunit
K04334	0	0	0	0	3.91553e-06	0	0	0	major curlin subunit
K01120	0	0	0	0	0	0	0	0	3',5'-cyclic-nucleotide phosphodiesterase [EC:3.1.4.17]
K01126	0.000740478	0.000898762	0.000803825	0.000677854	0.000773167	0.00130417	0.00096152	0.000732183	glycerophosphoryl diester phosphodiesterase [EC:3.1.4.46]
K04333	0	0	0	0	3.91553e-06	0	0	0	LuxR family transcriptional regulator, csgAB operon transcriptional regulatory protein
K01129	0.0005335	0.000438107	0.000497774	0.00057174	0.000263244	0.000374839	0.000424245	0.000553661	dGTPase [EC:3.1.5.1]
K01128	0	0	0	0	0	0	0	0	None
K04339	0	0	0	0	0	0	0	0	scyllo-inosamine 4-kinase [EC:2.7.1.65]
K04338	0	0	0	0	3.91553e-06	0	0	0	curli production assembly/transport component CsgF
K02470	0.000837355	0.000992099	0.00109506	0.00121997	0.000994545	0.000814093	0.000928745	0.00115653	DNA gyrase subunit B [EC:5.99.1.3]
K02471	3.50809e-06	1.5731e-06	1.32681e-06	5.16788e-07	1.14454e-05	6.66811e-05	3.40009e-05	1.21997e-06	putative ATP-binding cassette transporter
K02472	1.67309e-05	3.80165e-05	3.14011e-05	1.49869e-05	4.69864e-05	0.000230471	0.000189915	1.15897e-05	UDP-N-acetyl-D-mannosaminuronic acid dehydrogenase [EC:1.1.1.-]
K02473	0	0	0	0	0	0	0	0	UDP-N-acetylglucosamine 4-epimerase [EC:5.1.3.7]
K02474	0.00058963	0.000515451	0.000398706	0.000264251	0.000523477	0.000417566	0.000313053	0.000354807	UDP-N-acetyl-D-galactosamine dehydrogenase [EC:1.1.1.-]
K02475	7.5559e-06	2.62183e-07	2.21135e-07	0	3.61434e-06	0.000118796	0.000112724	2.03328e-07	two-component system, CitB family, response regulator
K02476	7.5559e-06	2.62183e-07	2.21135e-07	0	3.61434e-06	0.000118796	0.000112724	2.03328e-07	two-component system, CitB family, sensor kinase [EC:2.7.13.3]
K02477	0.000229915	0.000396944	0.00034497	0.000294053	0.000590342	7.41261e-05	0.000218402	0.000441221	two-component system, LytT family, response regulator
K02478	5.39707e-07	5.24365e-07	2.21135e-07	0	7.83107e-06	4.85542e-06	1.83789e-06	2.03328e-07	two-component system, LytT family, sensor kinase [EC:2.7.13.3]
K02479	2.69853e-07	0	2.21135e-07	5.16788e-07	0	8.41607e-06	4.90103e-06	4.06655e-07	two-component system, NarL family, response regulator
K09019	5.39707e-07	0	0	0	4.21673e-06	9.38715e-06	6.12628e-06	0	putative NADH dehydrogenase/NAD(P)H nitroreductase RutE [EC:1.-.-.-]
K01267	0.000122513	0.000218136	0.000331481	0.000447194	0.000218667	0.000214286	0.000346135	0.000340574	aspartyl aminopeptidase [EC:3.4.11.21]
K13074	0	0	0	0	0	0	0	0	biflaviolin synthase [EC:1.14.21.7]
K13075	0	0	0	0	0	0	0	0	N-acyl homoserine lactone hydrolase [EC:3.1.1.81]
K11441	0	0	0	0	0	0	0	0	dehydrogluconokinase [EC:2.7.1.13]
K14055	0	0	0	0	3.91553e-06	0	0	0	universal stress protein E
K13299	0	0	0	0	0	0	0	0	glutathione S-transferase kappa 1 [EC:2.5.1.18]
K13292	0.000930725	0.000649164	0.000634878	0.00063031	0.000348482	0.000659043	0.000528392	0.000524586	phosphatidylglycerol:prolipoprotein diacylglycerol transferase [EC:2.-.-.-]
K14057	0	0	0	0	0	0	0	0	LysR family transcriptional regulator, regulator of abg operon
K14056	0	0	0	0	0	0	0	0	HTH-type transcriptional regulator, repressor for puuD
K02856	7.5559e-06	1.20604e-05	9.72993e-06	3.78978e-06	3.85529e-05	1.61847e-06	8.27048e-06	1.13864e-05	L-rhamnose-H+ transport protein
K02585	6.20663e-06	7.07893e-06	9.72993e-06	1.68818e-05	1.71681e-05	1.61847e-06	1.01084e-05	1.2403e-05	nitrogen fixation protein NifB
K12211	0	0	0	0	0	0	0	0	intracellular multiplication protein IcmG
K12210	0	0	0	0	0	0	0	0	intracellular multiplication protein IcmF
K12213	0	0	0	0	0	0	0	0	intracellular multiplication protein IcmK
K12212	0	0	0	0	0	0	0	0	intracellular multiplication protein IcmJ
K12215	0	0	0	0	0	0	0	0	intracellular multiplication protein IcmM
K02854	0	0	0	0	3.91553e-06	0	0	0	AraC family transcriptional regulator, L-rhamnose operon transcriptional activator RhaR
K12217	0	0	0	0	0	0	0	0	intracellular multiplication protein IcmO
K12216	0	0	0	0	0	0	0	0	intracellular multiplication protein IcmN
K12219	0	0	0	0	0	0	0	0	intracellular multiplication protein IcmQ
K12218	0	0	0	0	0	0	0	0	intracellular multiplication protein IcmP
K02855	0	0	0	0	3.91553e-06	0	0	0	AraC family transcriptional regulator, L-rhamnose operon regulatory protein RhaS
K08692	0	0	0	0	0	0	0	0	malate-CoA ligase subunit alpha [EC:6.2.1.9]
K08693	0	0	0	0	0	0	0	0	3'-nucleotidase [EC:3.1.3.6]
K08690	0	0	0	0	0	0	0	0	cis-2,3-dihydrobiphenyl-2,3-diol dehydrogenase [EC:1.3.1.56]
K08691	0	0	0	0	0	0	0	0	malyl-CoA lyase [EC:4.1.3.24]
K08696	0	0	0	0	0	0	0	0	carbon dioxide concentrating mechanism protein CcmK
K08697	0	0	0	0	0	0	0	0	carbon dioxide concentrating mechanism protein CcmL
K11748	0	0	0	0	3.91553e-06	0	0	0	glutathione-regulated potassium-efflux system ancillary protein KefG
K11749	0.000741557	0.00077606	0.000727976	0.000671136	0.000897862	0.00060272	0.00066317	0.00073076	regulator of sigma E protease [EC:3.4.24.-]
K11746	0	0	0	0	3.61434e-06	0	0	0	glutathione-regulated potassium-efflux system ancillary protein KefF
K11747	0.000370509	0.000140005	6.34657e-05	0	3.91553e-06	0.000106496	2.29736e-05	1.21997e-06	glutathione-regulated potassium-efflux system protein KefB
K11744	0	0	0	0	3.91553e-06	0	0	0	AI-2 transport protein TqsA
K11745	0	0	0	0	3.91553e-06	0	0	0	glutathione-regulated potassium-efflux system ancillary protein KefC
K11742	2.15883e-06	1.83528e-06	2.87475e-06	4.82336e-06	5.12031e-06	2.58956e-06	2.45051e-06	3.6599e-06	spermidine export protein MdtI
K11743	3.29221e-05	6.81675e-05	0.00011499	0.000173985	4.24685e-05	5.17912e-06	2.94062e-05	0.000132163	spermidine export protein MdtJ
K11740	0	0	0	0	0	0	0	0	bacteriophage N4 adsorption protein B
K11741	6.31457e-05	5.34852e-05	6.21389e-05	2.72175e-05	8.76477e-05	0.000503022	0.000395145	5.61185e-05	quaternary ammonium compound-resistance protein SugE
K13920	1.51118e-05	2.30721e-05	3.75929e-05	4.01372e-05	1.29514e-05	2.58956e-06	1.16399e-05	3.61923e-05	propanediol dehydratase small subunit [EC:4.2.1.28]
K13921	0	0	0	0	3.91553e-06	0	0	0	1-propanol dehydrogenase
K13922	4.64148e-05	9.77941e-05	0.000161871	0.000222908	3.76494e-05	6.1502e-06	3.43072e-05	0.000179335	propionaldehyde dehydrogenase
K13923	0	0	0	0	3.91553e-06	0	0	0	phosphotransacylase
K13924	0	0	0	0	0	0	0	0	two-component system, chemotaxis family, CheB/CheR fusion protein [EC:2.1.1.80 3.1.1.61]
K13925	0	0	0	0	0	0	0	0	plasmin and fibronectin-binding protein A
K13926	2.15883e-06	2.62183e-07	0	0	4.81912e-06	2.07165e-05	1.19463e-05	1.21997e-06	ribosome-dependent ATPase
K13927	5.39707e-06	2.25477e-05	3.71507e-05	4.0654e-05	6.62629e-06	1.94217e-06	7.65785e-06	4.43254e-05	holo-ACP synthase / triphosphoribosyl-dephospho-CoA synthase [EC:2.7.7.61 2.7.8.25]
K13928	0	0	0	0	0	0	0	0	LysR family transcriptional regulator, malonate utilization transcriptional regulator
K13929	1.61912e-06	5.24365e-06	5.52837e-06	1.42978e-05	1.3855e-05	5.92362e-05	2.23609e-05	3.04992e-06	malonate decarboxylase alpha subunit [EC:2.3.1.187]
K09923	0	0	0	0	3.91553e-06	0	0	0	hypothetical protein
K09922	0.000179722	0.000296791	0.000201675	9.85343e-05	0.000509923	4.69358e-05	0.000139986	0.00023403	hypothetical protein
K06201	0.000305204	0.000472191	0.000420598	0.000337463	0.000785215	0.000375162	0.000551059	0.000461757	copper homeostasis protein
K06200	0.000475482	0.000318814	0.000318213	0.000372777	0.000216559	0.000414006	0.000391776	0.000278356	carbon starvation protein
K06207	0.000724826	0.000711039	0.000617187	0.000503352	0.00087979	0.000750325	0.000788759	0.0006049	GTP-binding protein
K06206	2.15883e-05	5.95154e-05	0.000102164	0.000116105	2.86135e-05	1.00345e-05	2.81809e-05	0.000121387	sugar fermentation stimulation protein A
K06205	0	0	0	0	3.91553e-06	0	0	0	MioC protein
K09924	0	0	0	0	0	0	0	0	hypothetical protein
K09929	0	0	0	0	0	0	0	0	hypothetical protein
K06208	1.07941e-06	3.67056e-06	5.74951e-06	1.20584e-05	9.03585e-07	2.75141e-05	9.18943e-06	5.69318e-06	chorismate mutase [EC:5.4.99.5]
K00759	0.000613917	0.000543504	0.000559471	0.000530225	0.000562632	0.000750972	0.000767011	0.000445084	adenine phosphoribosyltransferase [EC:2.4.2.7]
K00758	3.50809e-06	0	0	0	4.51792e-06	4.69358e-05	3.06314e-05	0	thymidine phosphorylase [EC:2.4.2.4]
K00752	0	0	0	0	0	0	0	0	hyaluronan synthase [EC:2.4.1.212]
K00757	0.000299267	0.000524365	0.000540454	0.00056795	0.000769854	0.000123651	0.000375235	0.000607747	uridine phosphorylase [EC:2.4.2.3]
K00756	5.18119e-05	9.93672e-05	0.000143295	0.000149524	4.00589e-05	0.000268019	0.00016786	0.000123013	pyrimidine-nucleoside phosphorylase [EC:2.4.2.2]
K00754	0.000488435	0.000698192	0.00077751	0.000815664	0.00113822	0.000252158	0.000601295	0.000825307	None
K06001	0.000603122	0.000542193	0.000430107	0.000328161	0.000568656	0.000179327	0.000249952	0.000449761	tryptophan synthase beta chain [EC:4.2.1.20]
K05557	0	0	0	0	0	0	0	0	MFS transporter, DHA2 family, integral membrane protein
K09766	5.66692e-06	2.64804e-05	6.32446e-05	0.000148663	7.22868e-06	3.69012e-05	2.41988e-05	7.50279e-05	hypothetical protein
K05554	0	0	0	0	0	0	0	0	aromatase [EC:4.2.1.-];cyclase/dehydratase [EC:4.2.1.-]
K07475	0	0	0	0	0	0	0	0	putative phosphohydrolase
K07150	7.34001e-05	0.000153901	0.000220914	0.000298704	0.000118068	0.000166055	0.000116399	0.000247653	None
K07151	3.23824e-06	1.5731e-06	2.43248e-06	4.47883e-06	2.10836e-06	2.26586e-06	2.75683e-06	4.87987e-06	dolichyl-diphosphooligosaccharide--protein glycosyltransferase [EC:2.4.1.119]
K07152	5.39707e-06	1.04873e-06	1.10567e-06	3.44526e-07	1.50597e-06	0.000220113	9.0669e-05	6.09983e-07	None
K07153	0	0	0	0	3.91553e-06	0	0	0	high frequency lysogenization protein
K07154	0.000282267	0.000442826	0.000358681	0.000281822	0.000792745	0.000267372	0.000441092	0.000409705	None
K07155	0	0	0	0	0	0	0	0	quercetin 2,3-dioxygenase [EC:1.13.11.24]
K07156	1.24133e-05	5.24365e-07	0	0	8.73465e-06	0.000207165	0.000167554	2.03328e-07	None
K07157	8.0956e-07	0	0	0	3.01195e-07	4.5641e-05	1.62347e-05	0	None
K07406	9.52583e-05	0.000223117	0.000383448	0.000556581	0.000100599	1.19767e-05	8.11733e-05	0.000425362	alpha-galactosidase [EC:3.2.1.22]
K07407	0.000542136	0.00102907	0.00113951	0.00130713	0.00124514	0.000182888	0.0004754	0.00129682	alpha-galactosidase [EC:3.2.1.22]
K07404	0.000104703	0.000223379	0.000393841	0.000625486	0.000152405	0.000110704	0.000123138	0.000459927	6-phosphogluconolactonase [EC:3.1.1.31]
K07405	0.000191056	0.00030387	0.00020853	0.000104564	0.000536428	4.92016e-05	0.000152851	0.00024623	alpha-amylase [EC:3.2.1.1]
K07402	0.000170547	0.00029312	0.000388313	0.000478546	0.000400288	0.000309452	0.000496535	0.00038063	xanthine dehydrogenase accessory factor
K07403	3.23824e-06	2.09746e-06	1.54794e-06	8.61314e-07	1.0843e-05	3.17221e-05	1.25589e-05	2.64326e-06	membrane-bound serine protease (ClpP class)
K07400	0.000370509	0.000140005	6.34657e-05	0	3.91553e-06	0.000106496	2.29736e-05	1.21997e-06	Fe/S biogenesis protein NfuA
K07401	0	0	0	0	0	0	0	0	selenoprotein W-related protein
K01808	0.000385621	0.000674858	0.000752743	0.000793098	0.000857201	0.000485219	0.000738217	0.000876343	ribose 5-phosphate isomerase B [EC:5.3.1.6]
K01809	0.000367271	0.000567101	0.00048318	0.000292158	0.00100087	0.000633795	0.000842977	0.000418652	mannose-6-phosphate isomerase [EC:5.3.1.8]
K01800	0.000371318	0.000140005	6.34657e-05	0	3.01195e-07	0.000151813	3.92082e-05	1.21997e-06	maleylacetoacetate isomerase [EC:5.2.1.2]
K01801	0	0	0	0	0	0	0	0	maleylpyruvate isomerase [EC:5.2.1.4]
K01802	0.000291981	0.000407956	0.00028062	0.000110248	0.000832201	0.000330169	0.000562393	0.000286692	peptidylprolyl isomerase [EC:5.2.1.8]
K01803	0.000741018	0.000782877	0.000753185	0.000719542	0.000850875	0.000786255	0.000800093	0.000778135	triosephosphate isomerase (TIM) [EC:5.3.1.1]
K01804	5.26214e-05	0.000122701	0.000192608	0.000276137	8.3431e-05	9.71085e-06	4.38029e-05	0.000254973	L-arabinose isomerase [EC:5.3.1.4]
K01805	1.34927e-05	2.07124e-05	2.07867e-05	2.70453e-05	4.87936e-05	5.79414e-05	4.13524e-05	2.70426e-05	xylose isomerase [EC:5.3.1.5]
K01807	0.000487625	0.000319338	0.000273323	0.000248747	0.000324989	0.000524062	0.000405254	0.000186452	ribose 5-phosphate isomerase A [EC:5.3.1.6]
K09718	0	0	0	0	0	0	0	0	hypothetical protein
K14668	0	0	0	0	0	0	0	0	minimal PKS chain-length factor (CLF/KS beta) [EC:2.3.1.-]
K14669	0	0	0	0	0	0	0	0	minimal PKS acyl carrier protein
K14666	0	0	0	0	0	0	0	0	N-acetylglucosaminyltransferase [EC:2.4.1.-]
K14667	0	0	0	0	0	0	0	0	minimal PKS ketosynthase (KS/KS alpha) [EC:2.3.1.-]
K01664	0.000388589	0.000155474	8.22622e-05	5.16788e-07	1.20478e-05	0.000337614	0.000178275	3.04992e-06	para-aminobenzoate synthetase component II [EC:2.6.1.85]
K01665	0.000566153	0.000445972	0.000275092	8.37197e-05	0.00053432	0.000329521	0.00028671	0.000210038	para-aminobenzoate synthetase component I [EC:2.6.1.85]
K01666	4.64148e-05	0.000127945	0.00023971	0.000404301	4.72876e-05	3.17221e-05	5.60555e-05	0.000295232	4-hydroxy 2-oxovalerate aldolase [EC:4.1.3.39]
K01667	0.000169468	0.000315406	0.000220693	0.000118517	0.000474081	4.27277e-05	0.000125589	0.00023708	tryptophanase [EC:4.1.99.1]
K01660	0	0	0	0	0	0	0	0	citryl-CoA lyase [EC:4.1.3.34]
K01661	5.74788e-05	5.55827e-05	4.97553e-05	2.36e-05	0.000109033	0.000343117	0.000327144	6.34383e-05	naphthoate synthase [EC:4.1.3.36]
K01662	0.000765304	0.000792053	0.000697459	0.000578803	0.00102828	0.000705979	0.000903933	0.000688264	1-deoxy-D-xylulose-5-phosphate synthase [EC:2.2.1.7]
K01663	0	0	0	0	0	0	0	0	glutamine amidotransferase / cyclase [EC:2.4.2.- 4.1.3.-]
K01668	0	0	0	0	0	0	0	0	tyrosine phenol-lyase [EC:4.1.99.2]
K01669	0.000382112	0.000141579	6.47925e-05	5.16788e-07	9.03585e-06	0.000297152	0.000178581	3.25324e-06	deoxyribodipyrimidine photo-lyase [EC:4.1.99.3]
K02863	0.000753431	0.000781828	0.000738811	0.000688707	0.000903886	0.000752267	0.000809588	0.000746416	large subunit ribosomal protein L1
K02862	5.39707e-07	0	0	0	3.01195e-07	3.10747e-05	9.49574e-06	0	putative membrane protein
K02860	0.000748573	0.000770292	0.000726649	0.000674237	0.000895753	0.000751296	0.000806832	0.00070941	16S rRNA processing protein RimM
K02867	0.000753431	0.000781828	0.000738811	0.000688707	0.000903886	0.000752267	0.000809588	0.000746416	large subunit ribosomal protein L11
K02866	0	0	0	0	0	0	0	0	large subunit ribosomal protein L10e
K02864	0.000746954	0.000752988	0.000676673	0.000541939	0.00087467	0.000743851	0.00078202	0.000656545	large subunit ribosomal protein L10
K02869	0	0	0	0	0	0	0	0	large subunit ribosomal protein L12
K05362	1.13338e-05	1.38957e-05	1.74697e-05	0	2.40956e-06	0.000151813	0.000104453	1.21997e-06	UDP-N-acetylmuramoyl-L-alanyl-D-glutamate-L-lysine ligase [EC:6.3.2.7]
K05365	0.000741018	0.000280011	0.000127153	0	7.83107e-06	0.000212668	4.59471e-05	2.23661e-06	penicillin-binding protein 1B [EC:2.4.1.129 3.4.-.-]
K03402	0.0001835	0.000273719	0.00041507	0.000550207	0.000303604	0.000395555	0.000466823	0.000493883	transcriptional regulator of arginine metabolism
K03403	0	0	0	0	0	0	0	0	magnesium chelatase subunit H [EC:6.6.1.1]
K03400	0	0	0	0	0	0	0	0	long-chain-fatty-acyl-CoA reductase [EC:1.2.1.50]
K03406	0.000582614	0.00124825	0.00223744	0.0036816	0.000647569	0.000905375	0.000924762	0.00266542	methyl-accepting chemotaxis protein
K03407	6.20663e-05	0.000144725	0.000268458	0.000442199	7.28892e-05	9.67848e-05	9.89395e-05	0.000309058	two-component system, chemotaxis family, sensor kinase CheA [EC:2.7.13.3]
K03404	1.61912e-06	2.62183e-07	4.4227e-07	3.44526e-07	0	2.91325e-05	2.32799e-05	0	magnesium chelatase subunit D [EC:6.6.1.1]
K03405	6.74634e-06	5.24365e-07	4.4227e-07	3.44526e-07	3.61434e-06	0.00010779	0.000113949	2.03328e-07	magnesium chelatase subunit I [EC:6.6.1.1]
K03408	0.000130609	0.000281846	0.000496448	0.00078948	0.000152706	0.000131096	0.000164797	0.000569724	purine-binding chemotaxis protein CheW
K03409	0.000372668	0.000145511	7.09843e-05	1.3092e-05	2.10836e-06	0.000118796	3.00188e-05	9.75973e-06	chemotaxis protein CheX
K02315	0.000107672	0.000252744	0.00045996	0.000740558	0.000131321	1.94217e-05	0.000126201	0.000565658	DNA replication protein DnaC
K02314	0.000766114	0.000802541	0.000755618	0.000695425	0.000967438	0.000754856	0.000824291	0.000767766	replicative DNA helicase [EC:3.6.4.12];replicative DNA helicase [EC:3.6.1.-]
K02317	0	0	0	0	3.91553e-06	0	0	0	DNA replication protein DnaT
K02316	0.000752891	0.000775798	0.00073461	0.000679232	0.000886416	0.000745146	0.000793354	0.000726897	DNA primase [EC:2.7.7.-]
K02313	0.00075532	0.000805687	0.00075805	0.000705244	0.00090509	0.000754533	0.000812039	0.000753736	chromosomal replication initiator protein
K02312	5.93678e-06	2.62183e-07	0	0	2.71075e-06	9.45189e-05	0.000100165	2.03328e-07	2,3-dihydroxybenzoate-AMP ligase [EC:2.7.7.58]
K02319	0	0	0	0	0	0	0	0	DNA polymerase I [EC:2.7.7.7]
K12405	0	0	0	0	0	0	0	0	3-hydroxyacyl-CoA dehydrogenase / 3a,7a,12a-trihydroxy-5b-cholest-24-enoyl-CoA hydratase [EC:1.1.1.35 4.2.1.107]
K12152	0	0	0	0	3.91553e-06	0	0	0	phosphatase NudJ [EC:3.6.1.-]
K12151	0	0	0	0	3.91553e-06	0	0	0	multiple stress resistance protein BhsA
K07091	0.000372937	0.000140792	6.41291e-05	3.44526e-07	7.83107e-06	0.000172529	5.39113e-05	1.82995e-06	lipopolysaccharide export system permease protein
K07090	0.00193566	0.00125585	0.00109196	0.000990167	0.000861116	0.00198846	0.00158364	0.00101806	None
K07093	0.000382382	0.000140268	6.36868e-05	0	4.51792e-06	0.000316897	0.00018532	1.21997e-06	None
K07092	0	0	0	0	0	0	0	0	None
K07095	0.000512182	0.000845014	0.000896702	0.000845466	0.00122978	0.000565819	0.000954169	0.000921278	None
K07094	1.18736e-05	1.38957e-05	1.74697e-05	0	2.40956e-06	0.000174472	0.000109048	1.21997e-06	putative glycerol-1-phosphate prenyltransferase [EC:2.5.1.-]
K07097	1.07941e-06	0	0	0	9.03585e-07	0	3.06314e-07	1.21997e-06	None
K07096	2.15883e-06	1.5731e-06	2.87475e-06	4.82336e-06	1.20478e-06	2.26586e-06	2.45051e-06	3.6599e-06	None
K07099	1.70008e-05	4.11627e-05	6.47925e-05	8.92321e-05	2.80111e-05	5.50281e-06	2.38925e-05	8.29577e-05	None
K07098	0.000756399	0.00081329	0.000814218	0.000754339	0.000911114	0.000393289	0.000525635	0.000839134	None
K11175	0.000748573	0.000747482	0.00071117	0.000652876	0.000866839	0.000646095	0.000769768	0.000717747	phosphoribosylglycinamide formyltransferase 1 [EC:2.1.2.2]
K11174	0	0	0	0	0	0	0	0	carbon-monoxide dehydrogenase (ferredoxin) [EC:1.2.7.4]
K11177	0.000371049	0.000140005	6.34657e-05	0	6.0239e-07	0.00011297	3.24693e-05	1.21997e-06	xanthine dehydrogenase YagR molybdenum-binding subunit [EC:1.17.1.4]
K11176	0	0	0	0	0	0	0	0	IMP cyclohydrolase [EC:3.5.4.10]
K11173	0	0	0	0	0	0	0	0	hydroxyacid-oxoacid transhydrogenase [EC:1.1.99.24]
K11179	0.000372668	0.000141579	6.65616e-05	5.51241e-06	5.12031e-06	0.000108761	2.54241e-05	5.28652e-06	tRNA 2-thiouridine synthesizing protein E [EC:2.8.1.-]
K11178	0.000371049	0.000140005	6.34657e-05	0	6.0239e-07	0.00011297	3.24693e-05	1.21997e-06	xanthine dehydrogenase YagS FAD-binding subunit [EC:1.17.1.4]
K00322	0.000370509	0.000140005	6.34657e-05	0	3.91553e-06	0.000106496	2.29736e-05	1.21997e-06	NAD(P) transhydrogenase [EC:1.6.1.1]
K00320	0	0	0	0	0	0	0	0	coenzyme F420-dependent N5,N10-methenyltetrahydromethanopterin reductase [EC:1.5.99.11]
K00321	0	0	0	0	0	0	0	0	None
K00326	0	0	0	0	0	0	0	0	cytochrome-b5 reductase [EC:1.6.2.2]
K00324	0.000751002	0.000281584	0.000131575	1.22307e-05	8.73465e-06	0.000327256	0.000102003	1.15897e-05	NAD(P) transhydrogenase subunit alpha [EC:1.6.1.2]
K00325	0.000375636	0.000140792	6.50136e-05	4.13431e-06	6.32509e-06	0.000167998	5.66681e-05	4.26988e-06	NAD(P) transhydrogenase subunit beta [EC:1.6.1.2]
K00329	2.15883e-06	1.5731e-06	2.87475e-06	4.82336e-06	1.20478e-06	2.26586e-06	2.45051e-06	3.6599e-06	NADH dehydrogenase [EC:1.6.5.3]
K05945	2.69853e-06	4.4571e-06	4.20156e-06	6.89051e-07	7.52987e-06	3.23695e-07	2.45051e-06	1.21997e-06	None
K05944	0	0	0	0	0	0	0	0	None
K05947	0	0	0	0	0	0	0	0	mannosyl-3-phosphoglycerate synthase [EC:2.4.1.217]
K05946	5.1542e-05	8.70446e-05	0.000130912	0.000202926	0.000124092	0.000207488	0.000181951	0.000145379	N-acetylglucosaminyldiphosphoundecaprenol [EC:2.4.1.187]
K06944	0	0	0	0	0	0	0	0	None
K06945	0	0	0	0	0	0	0	0	None
K06946	0	0	0	0	3.91553e-06	0	0	0	None
K06415	4.31766e-06	4.71929e-06	7.07631e-06	1.36088e-05	1.59633e-05	3.20458e-05	1.83789e-05	8.33644e-06	stage V sporulation protein R
K06940	6.96222e-05	0.000142103	0.000244575	0.000328677	7.01784e-05	5.92362e-05	8.17859e-05	0.000288929	None
K06941	0.000739398	0.000780517	0.000749647	0.000683539	0.000843346	0.000692707	0.000768849	0.00074052	ribosomal RNA large subunit methyltransferase N [EC:2.1.1.-]
K06942	0.000753431	0.000781828	0.000738811	0.000688707	0.000903886	0.00075518	0.000812039	0.000746416	None
K06943	0	0	0	0	0	0	0	0	nucleolar GTP-binding protein
K10806	8.0956e-07	0	0	0	4.21673e-06	4.5641e-05	1.62347e-05	0	acyl-CoA thioesterase YciA [EC:3.1.2.-]
K10807	0	0	0	0	0	0	0	0	ribonucleoside-diphosphate reductase subunit M1 [EC:1.17.4.1]
K10804	2.42868e-06	2.62183e-07	4.4227e-07	3.44526e-07	4.81912e-06	0.000111998	4.41092e-05	0	acyl-CoA thioesterase I [EC:3.1.2.- 3.1.1.5]
K10805	0.000382922	0.00014053	6.36868e-05	0	8.43346e-06	0.000266725	0.000170617	1.21997e-06	acyl-CoA thioesterase II [EC:3.1.2.-]
K06948	7.63685e-05	0.000110641	9.19921e-05	4.04818e-05	0.000207523	0.000343117	0.000299575	1.93161e-05	None
K06949	0.000781496	0.000866251	0.000856455	0.000848567	0.000936415	0.000821538	0.000842977	0.00086455	ribosome biogenesis GTPase [EC:3.6.1.-]
K06418	8.0956e-07	2.22855e-05	1.6364e-05	1.17139e-05	6.0239e-07	2.26586e-05	5.20734e-06	3.45657e-06	small acid-soluble spore protein A (major alpha-type SASP)
K09138	4.31766e-06	1.31091e-06	1.32681e-06	1.3781e-06	1.59633e-05	1.61847e-06	8.5768e-06	3.86323e-06	hypothetical protein
K09139	0	0	0	0	0	0	0	0	hypothetical protein
K09134	3.37317e-05	7.73438e-05	0.00012472	0.00019638	5.24079e-05	1.03582e-05	3.95145e-05	0.000167135	hypothetical protein
K09135	0	0	0	0	0	0	0	0	hypothetical protein
K09136	4.58751e-06	6.55456e-06	7.96085e-06	1.87766e-05	1.89753e-05	2.68667e-05	1.71536e-05	6.70982e-06	hypothetical protein;ribosomal protein S12 methylthiotransferase
K09137	4.58751e-06	2.09746e-06	2.43248e-06	2.41168e-06	1.62645e-05	1.61847e-06	8.88311e-06	4.87987e-06	hypothetical protein
K09130	0	0	0	0	0	0	0	0	hypothetical protein
K09131	1.88897e-05	2.38586e-05	2.12289e-05	9.81898e-06	3.82517e-05	1.71558e-05	5.3605e-05	4.29022e-05	hypothetical protein
K09132	2.91442e-05	6.607e-05	0.000111231	0.000168301	2.53004e-05	1.94217e-06	1.92978e-05	0.00012647	hypothetical protein
K09133	8.0956e-07	7.86548e-07	6.63404e-07	3.44526e-07	3.61434e-06	3.23695e-07	3.06314e-06	6.09983e-07	hypothetical protein
K05808	0.000666268	0.000685083	0.000657876	0.000649775	0.000669857	0.000337937	0.000355324	0.00070941	putative sigma-54 modulation protein
K05809	0	0	0	0	3.91553e-06	0	0	0	ribosome-associated inhibitor A
K05804	2.77949e-05	6.55456e-05	0.00011101	0.000167784	3.01195e-05	1.94217e-06	1.86852e-05	0.00012586	right origin-binding protein
K05805	1.61912e-06	1.04873e-06	8.84539e-07	6.89051e-07	7.83107e-06	4.59647e-05	1.92978e-05	6.09983e-07	CreA protein
K05806	0	0	0	0	0	0	0	0	leu operon leader peptide
K05807	0.000563184	0.000444399	0.000271332	0.000100774	0.000544259	0.000220436	0.000204618	0.00024623	putative lipoprotein
K05800	2.15883e-06	2.62183e-07	2.21135e-07	3.44526e-07	9.63823e-06	4.62884e-05	1.77662e-05	8.13311e-07	Lrp/AsnC family transcriptional regulator
K05801	1.40324e-05	1.5731e-05	1.1499e-05	4.30657e-06	4.789e-05	1.94217e-06	1.25589e-05	1.0573e-05	DnaJ like chaperone protein
K05802	0	0	0	0	3.91553e-06	0	0	0	potassium efflux system protein KefA
K05803	0	0	0	0	3.91553e-06	0	0	0	lipoprotein NlpI
K01044	5.39707e-07	0	0	0	3.01195e-07	2.36297e-05	5.51366e-06	0	carboxylesterase [EC:3.1.1.1]
K01045	0	0	0	0	0	0	0	0	arylesterase / paraoxonase [EC:3.1.1.2 3.1.8.1];arylesterase [EC:3.1.1.2]
K01046	0.000389399	0.00015862	8.91173e-05	1.86044e-05	7.83107e-06	0.000348619	0.000182563	2.25694e-05	triacylglycerol lipase [EC:3.1.1.3]
K02068	2.42868e-05	5.4534e-05	5.19667e-05	3.9965e-05	6.11426e-05	0.000223997	0.000134778	2.80592e-05	putative ABC transport system ATP-binding protein
K04561	0.000371049	0.000141054	6.43502e-05	9.12993e-06	3.01195e-07	0.000151813	3.92082e-05	6.91314e-06	nitric oxide reductase, cytochrome b-containing subunit I [EC:1.7.2.5];nitric-oxide reductase, cytochrome b-containing subunit I [EC:1.7.99.7]
K01042	1.94294e-05	5.66314e-05	7.51858e-05	8.61314e-05	1.41562e-05	0.000121386	5.88123e-05	9.65807e-05	L-seryl-tRNA(Ser) seleniumtransferase [EC:2.9.1.1]
K05568	0.000122783	0.00025353	0.00040733	0.000592929	8.94549e-05	0.000588477	0.000538807	0.000458707	multicomponent Na+:H+ antiporter subunit D
K05567	7.20509e-05	0.000122701	0.000171822	0.000192934	3.76494e-05	0.000582003	0.000491328	0.000146803	multicomponent Na+:H+ antiporter subunit C
K14273	0	0	0	0	0	0	0	0	xylose dehydrogenase (NAD/NADP)
K14275	0	0	0	0	0	0	0	0	D-xylonate dehydratase
K14274	1.34927e-06	1.31091e-06	1.76908e-06	3.10073e-06	6.0239e-07	0	6.12628e-07	2.23661e-06	D-xylonolactonase
K02062	0	0	0	0	3.91553e-06	0	0	0	thiamine transport system ATP-binding protein
K05245	0	0	0	0	3.91553e-06	0	0	0	L-carnitine/gamma-butyrobetaine antiporter
K05564	8.0956e-07	0	0	0	0	2.03928e-05	1.16399e-05	0	multicomponent K+:H+ antiporter subunit G
K01048	1.32228e-05	2.77913e-05	6.70039e-05	0.000155553	1.83729e-05	0.00011038	5.57492e-05	9.00742e-05	lysophospholipase [EC:3.1.1.5]
K02066	0.000198072	0.000307016	0.000211626	0.000105942	0.000547572	0.00017609	0.00022024	0.0002505	putative ABC transport system permease protein
K01322	0.000163531	0.000275292	0.000184869	8.76818e-05	0.000447274	6.37679e-05	0.000126814	0.000212681	prolyl oligopeptidase [EC:3.4.21.26]
K01325	0	0	0	0	0	0	0	0	tissue kallikrein [EC:3.4.21.35]
K02065	0.000196183	0.000307016	0.000211405	0.000105942	0.000546367	0.000169292	0.000210438	0.00024928	putative ABC transport system ATP-binding protein
K01326	0	0	0	0	0	0	0	0	pancreatic elastase I [EC:3.4.21.36]
K05560	8.0956e-07	0	0	0	0	2.03928e-05	1.16399e-05	0	multicomponent K+:H+ antiporter subunit C
K02243	7.79876e-05	0.000116671	9.66359e-05	5.03007e-05	0.000230113	0.000350885	0.000317035	3.80223e-05	competence protein ComGA
K08930	0	0	0	0	0	0	0	0	light-harvesting protein B-800-850 alpha chain
K02679	0	0	0	0	3.91553e-06	0	0	0	prepilin peptidase dependent protein A
K02676	0	0	0	0	0	0	0	0	type IV pilus assembly protein PilZ
K02674	1.88897e-06	0	0	0	1.20478e-06	4.5641e-05	1.6541e-05	1.21997e-06	type IV pilus assembly protein PilY1
K02675	0	0	0	0	0	0	0	0	type IV pilus assembly protein PilY2
K02672	0.000372398	0.000140005	6.36868e-05	1.72263e-07	1.20478e-06	0.000151813	3.95145e-05	2.43993e-06	type IV pilus assembly protein PilW
K02241	2.69853e-06	8.65202e-06	1.68062e-05	2.98015e-05	3.01195e-06	8.41607e-06	7.65785e-06	2.09428e-05	competence protein ComFB
K02670	8.0956e-07	0	0	0	3.01195e-07	4.5641e-05	1.62347e-05	0	twitching motility protein PilU
K02671	0.000372398	0.000140005	6.36868e-05	1.72263e-07	1.20478e-06	0.000151813	3.95145e-05	2.43993e-06	type IV pilus assembly protein PilV
K00810	0	0	0	0	3.01195e-07	6.1502e-06	4.2884e-06	0	None
K00811	0.000187008	0.000302034	0.00020455	9.57781e-05	0.000534621	4.53173e-05	0.000148256	0.000239723	aspartate aminotransferase [EC:2.6.1.1]
K00812	2.88743e-05	3.04132e-05	2.89687e-05	2.6873e-05	7.01784e-05	0.000132391	0.000133247	3.76156e-05	aspartate aminotransferase [EC:2.6.1.1]
K00813	0	0	0	0	3.91553e-06	0	0	0	aspartate aminotransferase [EC:2.6.1.1]
K00814	0	0	0	0	0	0	0	0	alanine transaminase [EC:2.6.1.2]
K00817	0.00114445	0.000920785	0.000801393	0.000654599	0.00090509	0.000973998	0.000995215	0.000699041	histidinol-phosphate aminotransferase [EC:2.6.1.9]
K00818	0.000580185	0.000460655	0.000285485	0.000116105	0.000548476	0.00036707	0.000379523	0.000280999	acetylornithine aminotransferase [EC:2.6.1.11]
K00819	1.32228e-05	1.54688e-05	1.83542e-05	5.16788e-07	1.2349e-05	0.000175119	0.000111498	2.23661e-06	ornithine--oxo-acid transaminase [EC:2.6.1.13]
K02530	7.20509e-05	8.73068e-05	7.09843e-05	1.46423e-05	0.000210234	0.000104553	0.0002086	2.4806e-05	DeoR family transcriptional regulator, lactose phosphotransferase system repressor
K02245	7.79876e-05	0.000116671	9.66359e-05	5.03007e-05	0.000230113	0.000350885	0.000317035	3.80223e-05	competence protein ComGC
K02244	3.3192e-05	3.40837e-05	3.73718e-05	3.49693e-05	7.86119e-05	0.000282586	0.000166022	3.41591e-05	competence protein ComGB
K01499	0	0	0	0	0	0	0	0	methenyltetrahydromethanopterin cyclohydrolase [EC:3.5.4.27]
K01498	0	0	0	0	0	0	0	0	diaminohydroxyphosphoribosylaminopyrimidine deaminase [EC:3.5.4.26]
K01493	0.00036781	0.000641298	0.000674019	0.000688707	0.00089485	0.000346354	0.000598844	0.000744993	dCMP deaminase [EC:3.5.4.12]
K01492	8.36546e-06	1.7304e-05	2.60939e-05	3.56584e-05	2.19872e-05	3.23695e-06	9.80205e-06	3.88356e-05	phosphoribosylaminoimidazolecarboxamide formyltransferase [EC:2.1.2.3]
K01491	0.00154734	0.00165463	0.0016061	0.00152366	0.00183488	0.00151133	0.00165165	0.00163923	methylenetetrahydrofolate dehydrogenase (NADP+) / methenyltetrahydrofolate cyclohydrolase [EC:1.5.1.5 3.5.4.9]
K01497	0.000756399	0.000296266	0.000146612	9.99124e-06	1.29514e-05	0.00042663	0.000178581	1.03697e-05	GTP cyclohydrolase II [EC:3.5.4.25]
K01496	8.12259e-05	8.86177e-05	6.92152e-05	3.03183e-05	0.000205716	0.000282586	0.000375847	5.63218e-05	phosphoribosyl-AMP cyclohydrolase [EC:3.5.4.19]
K01495	0.000637124	0.000564217	0.000458855	0.000355378	0.000643955	0.000474213	0.000470192	0.000472737	GTP cyclohydrolase I [EC:3.5.4.16]
K01494	0.000415035	0.00021027	0.000180225	0.000172263	4.69864e-05	0.000324666	0.000222997	0.00013623	dCTP deaminase [EC:3.5.4.13]
K02418	6.96222e-05	0.000164126	0.000295878	0.000505247	7.49975e-05	8.28659e-05	8.51553e-05	0.000350944	flagellar protein FliO/FliZ
K02419	7.85274e-05	0.000191918	0.000345413	0.000568812	8.13226e-05	8.57791e-05	9.43448e-05	0.000413365	flagellar biosynthetic protein FliP
K14492	0	0	0	0	0	0	0	0	two-component response regulator ARR-A family
K02412	7.39398e-05	0.00016937	0.000287918	0.000431863	7.49975e-05	8.51318e-05	8.45427e-05	0.000343827	flagellum-specific ATP synthase [EC:3.6.3.14]
K02413	7.77178e-05	0.000186936	0.000334356	0.000551241	7.98166e-05	8.57791e-05	9.22006e-05	0.000399132	flagellar FliJ protein
K02410	7.85274e-05	0.000191918	0.000345413	0.000568812	8.13226e-05	8.57791e-05	9.43448e-05	0.000413365	flagellar motor switch protein FliG
K02411	3.77795e-05	8.07522e-05	0.00013246	0.000196724	4.6384e-05	8.15711e-05	5.78934e-05	0.000153512	flagellar assembly protein FliH
K02416	7.85274e-05	0.000191918	0.000345413	0.000568812	8.13226e-05	8.57791e-05	9.43448e-05	0.000413365	flagellar motor switch protein FliM
K02417	5.20817e-05	0.000128994	0.00023772	0.000408091	5.99378e-05	8.41607e-05	7.65785e-05	0.000288929	flagellar motor switch protein FliN/FliY
K02414	8.90516e-06	2.4383e-05	6.01487e-05	0.0001416	1.26502e-05	5.69703e-05	3.40009e-05	7.46213e-05	flagellar hook-length control protein FliK
K02415	6.74634e-06	3.40837e-06	5.74951e-06	9.99124e-06	7.83107e-06	8.12474e-05	3.1244e-05	9.35308e-06	flagellar FliL protein
K00120	0	0	0	0	0	0	0	0	None
K00121	0.000751542	0.000332447	0.000173149	3.0835e-05	9.63823e-06	0.000575853	0.000248727	1.70795e-05	S-(hydroxymethyl)glutathione dehydrogenase / alcohol dehydrogenase [EC:1.1.1.284 1.1.1.1]
K00430	0	0	0	0	0	0	0	0	peroxidase [EC:1.11.1.7]
K13058	0	0	0	0	0	0	0	0	mannosylfructose-phosphate synthase [EC:2.4.1.246]
K13059	0	0	0	0	0	0	0	0	N-acetylhexosamine 1-kinase [EC:2.7.1.162]
K13727	8.0956e-07	2.62183e-07	0	0	4.21673e-06	0	1.83789e-06	0	phenolic acid decarboxylase [EC:4.1.1.-]
K13057	0	0	0	0	0	0	0	0	trehalose synthase [EC:2.4.1.245]
K13722	0	0	0	0	0	0	0	0	tricorn protease interacting factor F2/3 [EC:3.4.11.-]
K13051	2.96839e-06	1.83528e-06	1.54794e-06	1.03358e-06	9.93943e-06	6.76522e-05	2.94062e-05	1.21997e-06	beta-aspartyl-peptidase (threonine type) [EC:3.4.19.5]
K13052	0.000133847	0.00025222	0.000346297	0.000463042	0.000293364	0.000358007	0.00037401	0.000360093	cell division protein DivIC
K00435	2.69853e-07	0	0	0	0	4.53173e-06	1.83789e-06	0	peroxiredoxin [EC:1.11.1.-]
K12054	0	0	0	0	0	0	0	0	lytic transglycosylase AtlA
K03239	0	0	0	0	0	0	0	0	translation initiation factor eIF-2B subunit alpha;translation initiation factor eIF-2B alpha subunit
K03238	0	0	0	0	0	0	0	0	translation initiation factor 2 subunit 2;translation initiation factor eIF-2 beta subunit
K03231	0	0	0	0	0	0	0	0	elongation factor EF-1 alpha subunit [EC:3.6.5.3];elongation factor 1-alpha
K03230	0	2.62183e-07	4.4227e-07	3.44526e-07	3.91553e-06	3.23695e-07	0	0	type III secretion protein SctV
K03232	0	0	0	0	0	0	0	0	elongation factor 1-beta;elongation factor EF-1 beta subunit
K12059	0	0	0	0	0	0	0	0	conjugal transfer pilus assembly protein TrbC
K03237	0	0	0	0	0	0	0	0	translation initiation factor 2 subunit 1;translation initiation factor eIF-2 alpha subunit
K03236	0	0	0	0	0	0	0	0	translation initiation factor eIF-1A;translation initiation factor 1A
K12058	0	0	0	0	0	0	0	0	conjugal transfer mating pair stabilization protein TraN
K12239	0	0	0	0	0	0	0	0	dihydroaeruginoic acid synthetase
K12238	0	0	0	0	0	0	0	0	pyochelin biosynthesis protein PchD
K12235	0	0	0	0	0	0	0	0	serine racemase [EC:5.1.1.18]
K12234	6.47648e-06	6.81675e-06	1.01722e-05	1.48146e-05	3.01195e-06	4.14329e-05	3.06314e-05	1.54529e-05	coenzyme F420-0:L-glutamate ligase / coenzyme F420-1:gamma-L-glutamate ligase [EC:6.3.2.31 6.3.2.34];F420-0:gamma-glutamyl ligase [EC:6.3.2.-]
K13942	0	0	0	0	0	0	0	0	5,10-methenyltetrahydromethanopterin hydrogenase [EC:1.12.98.2]
K13940	5.58597e-05	0.000133713	0.000250767	0.000403956	5.69258e-05	6.99181e-05	0.000108435	0.000296249	dihydroneopterin aldolase / 2-amino-4-hydroxy-6-hydroxymethyldihydropteridine diphosphokinase [EC:4.1.2.25 2.7.6.3]
K13941	0	0	0	0	0	0	0	0	2-amino-4-hydroxy-6-hydroxymethyldihydropteridine diphosphokinase / dihydropteroate synthase [EC:2.7.6.3 2.5.1.15]
K12097	0	0	0	0	0	0	0	0	cag pathogenicity island protein 12
K12096	0	0	0	0	0	0	0	0	cag pathogenicity island protein 11
K12095	0	0	0	0	0	0	0	0	cag pathogenicity island protein 10
K12094	0	0	0	0	0	0	0	0	cag pathogenicity island protein 9
K12093	0	0	0	0	0	0	0	0	cag pathogenicity island protein 8
K12092	0	0	0	0	0	0	0	0	cag pathogenicity island protein 7
K12091	0	0	0	0	0	0	0	0	cag pathogenicity island protein 6
K12090	0	0	0	0	0	0	0	0	cag pathogenicity island protein 5
K12099	0	0	0	0	0	0	0	0	cag pathogenicity island protein 14
K12098	0	0	0	0	0	0	0	0	cag pathogenicity island protein 13
K06356	0	0	0	0	0	0	0	0	phosphatase RapG regulator
K05992	3.1303e-05	3.67056e-05	3.18434e-05	1.53314e-05	7.04796e-05	4.85542e-06	3.09377e-05	1.07764e-05	None
K03540	0	0	0	0	0	0	0	0	ribonuclease P protein subunit RPR2 [EC:3.1.26.5];ribonuclease P subunit RPR2 [EC:3.1.26.5]
K06331	4.64148e-05	9.83184e-05	0.000163419	0.000234105	3.31314e-05	4.20803e-06	3.33882e-05	0.000198448	spore coat protein I
K06330	0	2.62183e-07	0	0	0	0	0	0	spore coat protein H
K07138	0.000154896	0.000298364	0.000427011	0.000534187	0.000295171	8.86924e-05	0.000258223	0.000467044	None
K07139	0.000283076	0.000510994	0.000494236	0.000434275	0.000715639	0.000294562	0.000451201	0.000492663	None
K11811	0.000371318	0.000140005	6.34657e-05	0	3.01195e-07	0.000151813	3.92082e-05	1.21997e-06	arsenical resistance protein ArsH
K07132	1.72706e-05	1.80906e-05	2.65362e-05	4.42715e-05	3.43362e-05	0.00013401	0.000106597	5.06286e-05	None
K07133	0.00120382	0.001996	0.00206341	0.00201565	0.0032761	0.00100184	0.00246001	0.00190945	None
K07130	0.000125212	0.00027634	0.000394283	0.000492672	0.000224089	0.000339556	0.000358388	0.000382459	None
K07131	0	0	0	0	0	0	0	0	None
K07137	0.000451195	0.000848423	0.00100837	0.00115244	0.00102557	0.000247627	0.000672972	0.00109695	None
K07134	0	0	0	0	0	0	0	0	None
K07135	0	0	0	0	0	0	0	0	None
K01860	0	0	0	0	0	0	0	0	chloromuconate cycloisomerase [EC:5.5.1.7]
K01866	0.000753431	0.000781828	0.000738811	0.000688707	0.000903886	0.000760683	0.000814796	0.000746416	tyrosyl-tRNA synthetase [EC:6.1.1.1]
K01867	0.00075478	0.000781828	0.000738811	0.000688707	0.000903886	0.000763273	0.000812958	0.000746416	tryptophanyl-tRNA synthetase [EC:6.1.1.2]
K01865	0	0	0	0	0	0	0	0	None
K01868	0.000795258	0.000865464	0.000874146	0.000875784	0.000930993	0.000788844	0.000860743	0.000894032	threonyl-tRNA synthetase [EC:6.1.1.3]
K01869	0.000753161	0.000781828	0.000738811	0.000688707	0.000903886	0.000748706	0.000808976	0.000746416	leucyl-tRNA synthetase [EC:6.1.1.4]
K06140	0	0	0	0	3.91553e-06	0	0	0	regulator of nucleoside diphosphate kinase
K04766	1.18736e-05	1.38957e-05	1.74697e-05	0	2.40956e-06	0.000174472	0.000109048	1.21997e-06	acetoin utilization protein AcuA [EC:2.3.1.-]
K04767	5.23516e-05	6.3186e-05	4.90919e-05	1.3092e-05	0.000155417	0.000251511	0.000246889	9.5564e-06	acetoin utilization protein AcuB
K04764	0.000398574	0.000163864	8.2041e-05	1.27474e-05	8.31298e-05	0.000177708	8.17859e-05	3.17191e-05	integration host factor subunit alpha
K04762	0.0005702	0.000442826	0.000268458	9.59504e-05	0.000546669	0.000347001	0.000335108	0.00024135	ribosome-associated heat shock protein Hsp15
K04763	0.000907787	0.00104847	0.000907095	0.000747448	0.00135477	0.000958784	0.00101758	0.000936934	integrase/recombinase XerD
K04760	2.69853e-06	7.86548e-07	6.63404e-07	3.44526e-07	7.83107e-06	6.63575e-05	3.09377e-05	6.09983e-07	transcription elongation factor GreB
K04761	0.000417463	0.000186674	0.000107914	4.20321e-05	0.000114153	0.000279349	0.000204005	8.76343e-05	LysR family transcriptional regulator, hydrogen peroxide-inducible genes activator
K04768	2.13184e-05	1.41579e-05	1.74697e-05	0	6.0239e-06	0.000317545	0.000247808	1.21997e-06	acetoin utilization protein AcuC
K04769	7.69082e-05	0.000193491	0.000306272	0.000396549	7.65035e-05	4.46699e-05	8.63806e-05	0.000346064	AbrB family transcriptional regulator, stage V sporulation protein T
K08313	4.4256e-05	6.08263e-05	4.29002e-05	3.44526e-06	0.000154212	6.82996e-05	0.0001504	1.01664e-06	fructose-6-phosphate aldolase 1 [EC:4.1.2.-]
K08312	0	0	0	0	3.91553e-06	0	0	0	ADP-ribose diphosphatase [EC:3.6.1.-]
K08311	0.000372937	0.000140268	6.36868e-05	0	8.43346e-06	0.000172529	5.2686e-05	1.21997e-06	putative (di)nucleoside polyphosphate hydrolase [EC:3.6.1.-]
K08310	8.0956e-07	0	0	0	4.21673e-06	4.5641e-05	1.62347e-05	0	dATP pyrophosphohydrolase [EC:3.6.1.-]
K08317	8.0956e-07	2.62183e-07	2.21135e-07	0	8.13226e-06	0	1.83789e-06	0	uncharacterized oxidoreductase [EC:1.1.-.-]
K08316	0.000512722	0.000386457	0.000425906	0.000473895	0.000257823	0.000355741	0.000442318	0.000396082	ribosomal RNA small subunit methyltransferase D [EC:2.1.1.171];ribosomal RNA small subunit methyltransferase D [EC:2.1.1.52]
K08315	0	0	0	0	3.91553e-06	0	0	0	hydrogenase 3 maturation protease [EC:3.4.-.-];hydrogenase 3 maturation protease [EC:3.4.23.51]
K08314	1.51118e-05	2.30721e-05	3.75929e-05	4.01372e-05	1.29514e-05	2.58956e-06	1.16399e-05	3.61923e-05	fructose-6-phosphate aldolase 2 [EC:4.1.2.-]
K05149	0	0	0	0	0	0	0	0	tumor necrosis factor receptor superfamily member 12A
K08319	0	0	0	0	3.91553e-06	0	0	0	putative dehydrogenase [EC:1.1.-.-]
K08318	0	0	0	0	3.91553e-06	0	0	0	putative dehydrogenase [EC:1.1.-.-]
K06339	0	0	0	0	0	0	0	0	spore coat protein T
K14648	0	0	0	0	0	0	0	0	poly(U)-specific endoribonuclease [EC:3.1.-.-]
K14392	2.42868e-06	2.09746e-06	1.99021e-06	1.03358e-06	7.83107e-06	5.27623e-05	2.41988e-05	1.21997e-06	sodium/pantothenate symporter
K14393	0.000384541	0.00014053	6.36868e-05	1.72263e-07	9.63823e-06	0.00034344	0.000199411	2.43993e-06	cation/acetate symporter
K14645	8.0956e-07	0	0	0	6.0239e-07	4.75831e-05	1.86852e-05	0	serine protease [EC:3.4.21.-]
K14647	5.39707e-07	0	0	0	0	2.26586e-05	4.59471e-06	0	minor extracellular serine protease Vpr [EC:3.4.21.-]
K01689	0.000803893	0.000878836	0.000891837	0.000907653	0.000968643	0.000766509	0.000863193	0.000949134	enolase [EC:4.2.1.11]
K01686	0.000293601	0.000529084	0.000593305	0.000624625	0.000634618	9.1282e-05	0.000245358	0.000671795	mannonate dehydratase [EC:4.2.1.8]
K01687	0.000734271	0.000806211	0.000901788	0.00102944	0.000681002	0.000662603	0.000632232	0.000982683	dihydroxy-acid dehydratase [EC:4.2.1.9]
K01684	3.72398e-05	0.00010094	0.000169832	0.000230488	3.67458e-05	8.73976e-06	2.97125e-05	0.000193771	galactonate dehydratase [EC:4.2.1.6]
K01685	9.66075e-05	0.000194015	0.000310031	0.000394482	0.000134634	3.94908e-05	0.000100165	0.000355417	altronate hydrolase [EC:4.2.1.7]
K01682	0.000373477	0.000140268	6.36868e-05	1.72263e-07	5.12031e-06	0.000172529	5.11545e-05	2.43993e-06	aconitate hydratase 2 [EC:4.2.1.3]
K01681	0.00109776	0.000873854	0.00076977	0.000635822	0.000803588	0.000891456	0.000889843	0.000687248	aconitate hydratase 1 [EC:4.2.1.3]
K05308	0	0	0	0	0	0	0	0	gluconate dehydratase [EC:4.2.1.39]
K02889	0	0	0	0	0	0	0	0	large subunit ribosomal protein L21e
K02888	0.000753431	0.000804114	0.000755397	0.000700421	0.000903886	0.000752267	0.000809588	0.000750076	large subunit ribosomal protein L21
K02885	0	0	0	0	0	0	0	0	large subunit ribosomal protein L19e
K02884	0.000753431	0.000781828	0.000738811	0.000688707	0.000903886	0.000752267	0.000809588	0.000746416	large subunit ribosomal protein L19
K02887	0.000753431	0.000759543	0.000722447	0.000676993	0.000903886	0.000752267	0.000809588	0.00074296	large subunit ribosomal protein L20
K02886	0.000753431	0.000781828	0.000738811	0.000688707	0.000903886	0.000752267	0.000809588	0.000746416	large subunit ribosomal protein L2
K02881	0.000753431	0.000781828	0.000738811	0.000688707	0.000903886	0.000752267	0.000809588	0.000746416	large subunit ribosomal protein L18
K02883	0	0	0	0	0	0	0	0	large subunit ribosomal protein L18e
K13743	0	0	0	0	0	0	0	0	protein IpgB2
K02086	3.18427e-05	5.00769e-05	4.93131e-05	3.75533e-05	5.63234e-05	0.000274817	0.000148869	1.78928e-05	DNA replication protein
K02081	5.96376e-05	9.67453e-05	9.8405e-05	6.82161e-05	0.000182825	8.57791e-05	0.000169698	8.98709e-05	DeoR family transcriptional regulator, aga operon transcriptional repressor
K02080	1.34927e-06	2.62183e-07	2.21135e-07	3.44526e-07	9.33704e-06	6.4739e-07	1.22526e-06	8.13311e-07	galactosamine-6-phosphate isomerase [EC:5.3.1.-]
K02083	1.56515e-05	2.67426e-05	3.67084e-05	3.37635e-05	9.63823e-06	5.43807e-05	3.61451e-05	3.13125e-05	allantoate deiminase [EC:3.5.3.9]
K02082	6.28759e-05	7.39355e-05	5.50626e-05	1.49869e-05	0.000213246	0.000109733	0.000190527	2.43993e-05	tagatose-6-phosphate ketose/aldose isomerase [EC:5.-.-.-]
K13831	0	0	0	0	0	0	0	0	3-hexulose-6-phosphate synthase / 6-phospho-3-hexuloisomerase [EC:4.1.2.43 5.3.1.27]
K03428	0	0	0	0	0	0	0	0	magnesium-protoporphyrin O-methyltransferase [EC:2.1.1.11]
K03429	7.47494e-05	0.000151541	0.000213837	0.000276654	0.000124695	0.00027773	0.000197573	0.000217967	1,2-diacylglycerol 3-glucosyltransferase [EC:2.4.1.157]
K03424	0.00137301	0.00133058	0.00114482	0.000937282	0.00159242	0.00109959	0.00118329	0.00107215	TatD DNase family protein [EC:3.1.21.-]
K03935	0	0	0	0	0	0	0	0	NADH dehydrogenase (ubiquinone) Fe-S protein 2 [EC:1.6.5.3 1.6.99.3]
K03932	1.70008e-05	1.10117e-05	1.17201e-05	1.27474e-05	1.02406e-05	0.000196483	0.00021687	3.37524e-05	polyhydroxybutyrate depolymerase
K03933	8.0956e-07	2.62183e-07	2.21135e-07	0	4.21673e-06	3.23695e-07	1.83789e-06	0	chitin-binding protein
K03930	3.04934e-05	7.34111e-05	0.000125826	0.00018725	2.86135e-05	1.94217e-06	2.29736e-05	0.000143753	putative tributyrin esterase [EC:3.1.1.-]
K03931	3.77795e-06	7.60329e-06	7.29745e-06	1.55037e-06	1.56621e-05	3.23695e-07	3.06314e-06	3.86323e-06	putative isomerase
K02339	0.000372937	0.000140792	6.41291e-05	3.44526e-07	7.83107e-06	0.000172529	5.39113e-05	1.82995e-06	DNA polymerase III subunit chi [EC:2.7.7.7]
K02338	0.000753701	0.000804114	0.000755397	0.000700421	0.000903886	0.000774602	0.000814183	0.000750076	DNA polymerase III subunit beta [EC:2.7.7.7]
K02337	0.00075451	0.00079887	0.000744119	0.000681472	0.000902982	0.000764567	0.000823373	0.0007332	DNA polymerase III subunit alpha [EC:2.7.7.7]
K02336	0	0	0	0	3.91553e-06	0	0	0	DNA polymerase II [EC:2.7.7.7]
K02335	0.000786353	0.000847898	0.00085159	0.000860969	0.00092768	0.000801792	0.000861355	0.000875529	DNA polymerase I [EC:2.7.7.7]
K02334	6.39553e-05	0.000107495	0.000148603	0.000191384	0.000123791	0.000111998	0.000148256	0.000196008	DNA polymerase bacteriophage-type [EC:2.7.7.7]
K02330	0	0	0	0	0	0	0	0	DNA polymerase beta subunit [EC:2.7.7.7 4.2.99.-]
K03688	0.00053431	0.000396944	0.000411753	0.000448745	0.000328604	0.00031625	0.000395452	0.000405842	ubiquinone biosynthesis protein
K03689	0	0	0	0	0	0	0	0	cytochrome b6-f complex subunit 8
K03680	1.34927e-06	1.31091e-06	1.76908e-06	3.10073e-06	6.0239e-07	0	6.12628e-07	2.23661e-06	translation initiation factor eIF-2B subunit delta;translation initiation factor eIF-2B delta subunit
K03683	0.000370509	0.000140005	6.34657e-05	0	3.91553e-06	0.000106496	2.29736e-05	1.21997e-06	ribonuclease T [EC:3.1.13.-]
K03684	0.000397764	0.00016334	8.3589e-05	8.7854e-06	4.12637e-05	0.000269638	0.000216564	4.18855e-05	ribonuclease D [EC:3.1.13.5]
K03685	0.000753431	0.000781828	0.000738811	0.000688707	0.000903886	0.000751943	0.000809588	0.000746416	ribonuclease III [EC:3.1.26.3]
K03686	0.000912644	0.00110143	0.00130624	0.00155519	0.00105237	0.000926738	0.00109875	0.00141475	molecular chaperone DnaJ
K03687	0.000737509	0.000753775	0.000690383	0.000630999	0.000893344	0.000749677	0.000796111	0.000696194	molecular chaperone GrpE
K07301	0.000542136	0.000469307	0.000450673	0.000438064	0.000454202	0.000281291	0.000426696	0.000327358	inner membrane protein
K07300	9.71472e-06	2.62183e-07	0	0	7.52987e-06	0.000197778	0.000147337	2.03328e-07	Ca2+:H+ antiporter
K07303	8.0956e-07	0	0	0	3.01195e-07	4.5641e-05	1.62347e-05	0	isoquinoline 1-oxidoreductase, beta subunit [EC:1.3.99.16]
K07302	8.0956e-07	0	0	0	3.01195e-07	4.5641e-05	1.62347e-05	0	isoquinoline 1-oxidoreductase, alpha subunit [EC:1.3.99.16]
K07305	0.000413685	0.000169108	9.75205e-05	2.56672e-05	6.47569e-05	0.000577148	0.000332351	1.58596e-05	peptide-methionine (R)-S-oxide reductase [EC:1.8.4.12]
K07304	0.000484387	0.00028709	0.000196589	5.94307e-05	0.000246377	0.00100734	0.000721983	4.75787e-05	peptide-methionine (S)-S-oxide reductase [EC:1.8.4.11]
K07307	8.39244e-05	0.000112476	0.000112336	7.97577e-05	0.000146682	7.02418e-05	0.000223303	0.000226507	anaerobic dimethyl sulfoxide reductase subunit B (DMSO reductase iron- sulfur subunit)
K07306	7.15112e-05	9.15017e-05	8.00508e-05	3.54861e-05	0.000138248	6.92707e-05	0.000215645	0.000162662	anaerobic dimethyl sulfoxide reductase subunit A [EC:1.8.5.3];anaerobic dimethyl sulfoxide reductase subunit A [EC:1.8.99.-]
K07309	1.75405e-05	2.28099e-05	1.99021e-05	8.7854e-06	3.73482e-05	1.65084e-05	5.29924e-05	4.06655e-05	putative dimethyl sulfoxide reductase subunit YnfE [EC:1.8.99.-];Tat-targeted selenate reductase subunit YnfE [EC:1.97.1.9]
K07308	7.15112e-05	9.17639e-05	8.02719e-05	3.61752e-05	0.00013855	6.92707e-05	0.000216258	0.000163069	anaerobic dimethyl sulfoxide reductase subunit C (DMSO reductase anchor subunit)
K02617	0	0	0	0	3.91553e-06	0	0	0	phenylacetic acid degradation protein
K02610	8.0956e-06	2.62183e-07	0	0	3.61434e-06	0.000156345	0.000122832	2.03328e-07	phenylacetic acid degradation protein
K02963	0.000753431	0.000781828	0.000738811	0.000688707	0.000903886	0.000752267	0.000809588	0.000746416	small subunit ribosomal protein S18
K02612	8.0956e-06	2.62183e-07	0	0	3.61434e-06	0.000156345	0.000122832	2.03328e-07	phenylacetic acid degradation protein
K02961	0.000748034	0.000754299	0.000670481	0.000534187	0.000896055	0.00075162	0.000797948	0.000662848	small subunit ribosomal protein S17
K09686	0.00204738	0.00201881	0.00189004	0.00172401	0.00206108	0.00179974	0.00167278	0.00189725	antibiotic transport system permease protein
K09687	0.00159753	0.00241103	0.00346828	0.0045026	0.00194903	0.00243839	0.00299024	0.00379166	antibiotic transport system ATP-binding protein
K09684	2.15883e-05	2.51695e-05	3.33914e-05	1.11971e-05	6.62629e-06	0.000175443	0.000147031	1.1793e-05	purine catabolism regulatory protein
K09685	3.37317e-05	3.77543e-05	4.33424e-05	4.72e-05	7.95154e-05	0.000282909	0.000166941	4.00556e-05	purine operon repressor
K09682	1.61912e-06	5.24365e-07	1.32681e-06	0	1.20478e-06	0.000144692	8.36238e-05	4.06655e-07	MarR family transcriptional regulator, protease production regulatory protein HPr
K09683	0	0	0	0	0	0	0	0	hut operon positive regulatory protein
K09680	2.59059e-05	3.09375e-05	2.96321e-05	4.47883e-06	5.06007e-05	0.000157316	0.000119156	1.21997e-05	type II pantothenate kinase [EC:2.7.1.33]
K09681	6.20663e-06	2.62183e-07	0	0	3.01195e-06	0.000120738	0.000109354	2.03328e-07	LysR family transcriptional regulator, transcription activator of glutamate synthase operon
K09688	1.88897e-06	7.86548e-07	1.76908e-06	4.47883e-06	9.03585e-07	1.61847e-06	2.1442e-06	3.04992e-06	capsular polysaccharide transport system permease protein
K09689	1.88897e-06	7.86548e-07	1.76908e-06	4.47883e-06	9.03585e-07	1.61847e-06	2.1442e-06	3.04992e-06	capsular polysaccharide transport system ATP-binding protein
K05962	0	0	0	0	0	0	0	0	protein-histidine pros-kinase [EC:2.7.13.1]
K05961	2.69853e-07	0	0	0	0	3.23695e-06	9.18943e-07	0	None
K05967	5.39707e-07	2.62183e-07	2.21135e-07	0	3.01195e-07	3.10747e-05	9.80205e-06	2.03328e-07	hypothetical protein
K05966	2.69853e-06	3.04132e-05	2.58728e-05	2.77343e-05	1.80717e-05	4.49936e-05	1.34778e-05	1.03697e-05	triphosphoribosyl-dephospho-CoA synthase [EC:2.7.8.25]
K11159	0	0	0	0	0	0	0	0	carotenoid cleavage dioxygenase
K05964	1.16037e-05	3.61812e-05	2.89687e-05	3.75533e-05	4.69864e-05	4.59647e-05	2.69556e-05	2.23661e-05	holo-ACP synthase [EC:2.7.7.61]
K05968	0	0	0	0	0	0	0	0	None
K11152	0	0	0	0	0	0	0	0	retinol dehydrogenase 11 [EC:1.1.1.-]
K00309	0	0	0	0	0	0	0	0	None
K00658	0.000401002	0.000163078	8.77905e-05	2.92847e-06	4.4878e-05	0.000490721	0.000302026	1.13864e-05	2-oxoglutarate dehydrogenase E2 component (dihydrolipoamide succinyltransferase) [EC:2.3.1.61]
K00304	1.61912e-06	0	0	0	3.01195e-07	1.71558e-05	7.35154e-06	0	sarcosine oxidase, subunit delta [EC:1.5.3.1]
K00305	1.61912e-06	0	0	0	3.01195e-07	1.71558e-05	7.35154e-06	0	sarcosine oxidase, subunit gamma [EC:1.5.3.1]
K00654	0	0	0	0	0	0	0	0	serine palmitoyltransferase [EC:2.3.1.50]
K00655	0.000786353	0.00104637	0.00106852	0.00114038	0.000835816	0.000847433	0.000810507	0.00109817	1-acyl-sn-glycerol-3-phosphate acyltransferase [EC:2.3.1.51]
K00652	0.000567232	0.000444399	0.000268679	9.1127e-05	0.000571668	0.000238563	0.000219934	0.000222847	8-amino-7-oxononanoate synthase [EC:2.3.1.47]
K00301	1.32228e-05	5.24365e-07	0	0	6.0239e-06	0.000209107	0.00021105	2.03328e-07	sarcosine oxidase [EC:1.5.3.1]
K00302	2.96839e-05	6.55456e-05	0.000111231	0.000168473	2.28908e-05	2.75141e-05	3.09377e-05	0.00012647	sarcosine oxidase, subunit alpha [EC:1.5.3.1]
K00303	8.90516e-06	5.24365e-07	6.63404e-07	8.61314e-07	3.31314e-06	0.000126888	0.000113949	6.09983e-07	sarcosine oxidase, subunit beta [EC:1.5.3.1]
K10828	0.000370509	0.000140005	6.34657e-05	0	0	0.000106172	2.29736e-05	1.21997e-06	quaternary-amine-transporting ATPase [EC:3.6.3.32]
K06431	2.69853e-07	0	0	0	0	1.9098e-05	3.67577e-06	0	small acid-soluble spore protein N (minor)
K06432	2.69853e-07	0	0	0	0	1.9098e-05	3.67577e-06	0	small acid-soluble spore protein O (minor)
K06433	5.39707e-07	0	0	0	0	2.26586e-05	4.59471e-06	0	small acid-soluble spore protein P (minor)
K06434	5.39707e-07	0	4.4227e-07	6.89051e-07	3.01195e-07	3.10747e-05	9.80205e-06	4.06655e-07	small acid-soluble spore protein (thioredoxin-like protein)
K06436	1.61912e-06	2.59561e-05	2.23346e-05	2.41168e-05	1.50597e-06	2.26586e-05	5.81997e-06	9.5564e-06	spore coat assemly protein
K06437	0	0	0	0	0	0	0	0	sigma-E controlled sporulation protein
K10820	1.34927e-06	1.31091e-06	1.76908e-06	3.10073e-06	6.0239e-07	0	6.12628e-07	2.23661e-06	monosaccharide-transporting ATPase [EC:3.6.3.17]
K06439	2.69853e-07	0	0	0	0	3.23695e-06	9.18943e-07	0	similar to spore coat protein
K10822	0	0	0	0	0	0	0	0	nonpolar-amino-acid-transporting ATPase [EC:3.6.3.22]
K10823	0	0	0	0	0	0	0	0	oligopeptide-transporting ATPase [EC:3.6.3.23]
K10826	0	0	0	0	0	0	0	0	Fe3+-transporting ATPase [EC:3.6.3.30]
K09167	5.55898e-05	6.13507e-05	7.65127e-05	5.20234e-05	4.90948e-05	0.000343764	0.000316116	8.03145e-05	hypothetical protein
K06322	0	0	0	0	0	0	0	0	spore maturation protein CgeD
K14117	0	0	0	0	0	0	0	0	energy-converting hydrogenase B subunit H
K14259	0	0	0	0	0	0	0	0	2-keto-3-deoxyxylonate dehydratase [EC:4.2.1.-]
K14257	0	0	0	0	0	0	0	0	FADH2 O2-dependent halogenase II [EC:1.14.14.-]
K01308	1.1064e-05	3.3035e-05	5.74951e-05	7.30394e-05	2.10836e-05	3.13984e-05	2.45051e-05	6.85214e-05	g-D-glutamyl-meso-diaminopimelate peptidase [EC:3.4.19.11]
K01303	4.45258e-05	6.0302e-05	4.2679e-05	3.10073e-06	0.000150296	7.15366e-05	0.000151013	2.03328e-07	acylaminoacyl-peptidase [EC:3.4.19.1]
K01301	0	0	0	0	0	0	0	0	glutamate carboxypeptidase II [EC:3.4.17.21]
K01305	4.72244e-05	9.38613e-05	7.5407e-05	2.30832e-05	0.000159031	6.8947e-05	0.000154076	1.26063e-05	beta-aspartyl-dipeptidase (metallo-type) [EC:3.4.19.-]
K01304	6.80031e-05	0.000109068	8.86751e-05	4.08263e-05	0.000198186	0.000441196	0.000402191	3.19225e-05	pyroglutamyl-peptidase [EC:3.4.19.3]
K02658	0.000372398	0.000140005	6.36868e-05	1.72263e-07	1.20478e-06	0.000151813	3.95145e-05	2.43993e-06	twitching motility two-component system response regulator PilH
K00672	0	0	0	0	0	0	0	0	formylmethanofuran--tetrahydromethanopterin N-formyltransferase [EC:2.3.1.101]
K02650	0.000376715	0.000177235	0.000108798	4.27212e-05	1.20478e-05	0.000186125	6.06502e-05	2.23661e-05	type IV pilus assembly protein PilA
K02651	1.05243e-05	1.36335e-05	1.12779e-05	4.47883e-06	3.91553e-05	6.37679e-05	4.07398e-05	1.26063e-05	pilus assembly protein Flp/PilA
K02652	0.000429337	0.000289449	0.000282389	0.000272175	8.70453e-05	0.000197454	0.000139986	0.00023769	type IV pilus assembly protein PilB
K02653	0.00049788	0.00038803	0.000386544	0.000364508	0.000253606	0.000279025	0.000317648	0.000339964	type IV pilus assembly protein PilC
K02654	0.000998458	0.00077606	0.000959062	0.0012179	0.000305713	0.000640268	0.000669296	0.00101562	leader peptidase (prepilin peptidase) / N-methyltransferase [EC:3.4.23.43 2.1.1.-]
K05687	0	0	0	0	0	0	0	0	protein DJ-1
K02656	0.000371588	0.000140005	6.36868e-05	1.72263e-07	9.03585e-07	0.000106496	2.32799e-05	2.43993e-06	type IV pilus assembly protein PilF
K05685	0.000372937	0.000140792	6.54559e-05	4.47883e-06	5.12031e-06	0.000112646	2.69556e-05	4.26988e-06	macrolide transport system ATP-binding/permease protein [EC:3.6.3.-];macrolide transport system permease protein
K00878	0.000143292	0.000423687	0.00046969	0.000520406	0.000240956	0.000395555	0.000477544	0.000398929	hydroxyethylthiazole kinase [EC:2.7.1.50]
K00879	8.90516e-06	2.7267e-05	4.64383e-05	5.71912e-05	2.37944e-05	2.91325e-06	9.80205e-06	5.75418e-05	L-fuculokinase [EC:2.7.1.51]
K00872	0.000101465	0.00012008	0.000116759	8.4581e-05	0.000266859	0.000448317	0.00047203	8.4381e-05	homoserine kinase [EC:2.7.1.39]
K00873	0.000366191	0.000640512	0.000672471	0.000691635	0.00087226	0.000671343	0.000740361	0.000707784	pyruvate kinase [EC:2.7.1.40]
K00870	0	0	0	0	0	0	0	0	protein kinase [EC:2.7.1.37]
K00876	0.000509213	0.000880933	0.000852032	0.000809463	0.00125056	0.000447346	0.000599151	0.000977396	uridine kinase [EC:2.7.1.48]
K00877	0	0	0	0	0	0	0	0	hydroxymethylpyrimidine kinase [EC:2.7.1.49];hydroxymethylpyrimidine/phosphomethylpyrimidine kinase [EC:2.7.1.49 2.7.4.7]
K00874	0.000306554	0.000615867	0.000737042	0.00085718	0.000634618	0.000159905	0.000283034	0.000839744	2-dehydro-3-deoxygluconokinase [EC:2.7.1.45]
K00875	0	0	0	0	0	0	0	0	D-ribulokinase [EC:2.7.1.47]
K04487	0.000696492	0.000760067	0.000956629	0.00116519	0.000543958	0.00109053	0.000978061	0.000949134	cysteine desulfurase [EC:2.8.1.7]
K04486	0.00025744	0.000455149	0.000550626	0.000607915	0.000643051	0.000283557	0.000634377	0.000516656	histidinol-phosphatase (PHP family) [EC:3.1.3.15]
K04485	0.000690285	0.000698454	0.00067623	0.000676476	0.00071835	0.000660661	0.000595781	0.000703717	DNA repair protein RadA/Sms
K04484	0	0	0	0	0	0	0	0	DNA repair protein RadB
K04483	0	0	0	0	0	0	0	0	DNA repair protein RadA
K04482	0	0	0	0	0	0	0	0	DNA repair protein RAD51
K04480	0	0	0	0	0	0	0	0	methanol---5-hydroxybenzimidazolylcobamide Co-methyltransferase [EC:2.1.1.90]
K04488	0.000590439	0.000535377	0.000636868	0.000734184	0.000354808	0.000684938	0.000654593	0.000609983	nitrogen fixation protein NifU and related proteins
K12049	0	0	0	0	0	0	0	0	ComB9 competence protein
K13693	6.20663e-06	2.62183e-07	0	0	3.31314e-06	0.000100022	0.000110273	2.03328e-07	glucosyl-3-phosphoglycerate synthase [EC:2.4.1.-]
K13706	0	0	0	0	0	0	0	0	abhydrolase domain-containing protein 14
K13694	1.75405e-05	1.94015e-05	1.59217e-05	6.0292e-06	6.77688e-05	2.58956e-06	2.20546e-05	2.13494e-05	lipoprotein Spr
K13695	0	0	0	0	3.91553e-06	0	0	0	probable lipoprotein NlpC
K05977	0	0	0	0	0	0	0	0	2'-hydroxybiphenyl-2-sulfinate desulfinase [EC:3.13.1.3]
K09516	1.02544e-05	8.38984e-06	4.4227e-06	2.92847e-06	2.95171e-05	9.71085e-07	8.5768e-06	6.70982e-06	all-trans-retinol 13,14-reductase [EC:1.3.99.23]
K02434	0.00108967	0.000800705	0.000826602	0.000854768	0.000696362	0.00140257	0.00127304	0.000761259	aspartyl-tRNA(Asn)/glutamyl-tRNA (Gln) amidotransferase subunit B [EC:6.3.5.6 6.3.5.7]
K02435	0.00105486	0.00074958	0.00075805	0.00078793	0.000652087	0.00137214	0.0012032	0.000670168	aspartyl-tRNA(Asn)/glutamyl-tRNA (Gln) amidotransferase subunit C [EC:6.3.5.6 6.3.5.7]
K02436	4.58751e-06	1.20604e-05	2.23346e-05	3.06628e-05	4.21673e-06	2.58956e-06	5.51366e-06	2.96859e-05	DeoR family transcriptional regulator, galactitol utilization operon repressor
K02437	0.000630108	0.000582045	0.000478757	0.000362096	0.000579198	0.000700476	0.000512464	0.000455251	glycine cleavage system H protein
K05350	5.96376e-05	9.6221e-05	0.000158554	0.00022911	9.90931e-05	7.3155e-05	7.65785e-05	0.000189501	beta-glucosidase [EC:3.2.1.21]
K02431	5.47803e-05	0.000125061	0.000215164	0.000297842	4.27697e-05	4.92016e-05	5.11545e-05	0.000263513	L-fucose mutarotase [EC:5.1.3.-]
K08100	2.69853e-07	0	0	0	0	3.23695e-06	9.18943e-07	0	bilirubin oxidase [EC:1.3.3.5]
K02433	0.00108643	0.000797297	0.000837216	0.000878713	0.000669556	0.00161686	0.00131623	0.000761666	aspartyl-tRNA(Asn)/glutamyl-tRNA (Gln) amidotransferase subunit A [EC:6.3.5.6 6.3.5.7]
K02438	0.000107941	0.000228623	0.000404234	0.00061515	0.000102406	0.000181917	0.00025179	0.000473144	glycogen operon protein GlgX [EC:3.2.1.-]
K02439	0	0	0	0	3.91553e-06	0	0	0	thiosulfate sulfurtransferase [EC:2.8.1.1]
K03745	0.000373207	0.000141579	6.63404e-05	4.82336e-06	5.42151e-06	0.000154402	4.16587e-05	4.87987e-06	SlyX protein
K03744	0.000827371	0.000884342	0.000627802	0.000381734	0.00130658	0.000643182	0.000744956	0.000606933	LemA protein
K03747	2.96839e-06	2.62183e-07	0	0	5.12031e-06	6.60338e-05	2.81809e-05	1.21997e-06	Smg protein
K03210	0.000690285	0.000698454	0.00067623	0.000676476	0.000718651	0.000687852	0.000609259	0.000703717	preprotein translocase subunit YajC
K03217	0.000794718	0.000833216	0.000781933	0.000717991	0.000984907	0.00115656	0.00109599	0.000770205	preprotein translocase subunit YidC
K03216	0.000547263	0.000457246	0.000514581	0.000584315	0.000335832	0.000661309	0.00058506	0.000466231	RNA methyltransferase, TrmH family, group 2 [EC:2.1.1.-];tRNA (cytidine/uridine-2'-O-)-methyltransferase [EC:2.1.1.207]
K03215	0.000374287	0.000141054	6.43502e-05	3.44526e-07	8.73465e-06	0.000172529	5.42176e-05	3.04992e-06	RNA methyltransferase, TrmA family [EC:2.1.1.-]
K03742	0.000260948	0.000618751	0.000540675	0.000434619	0.000598775	0.00031625	0.000334189	0.000519706	competence/damage-inducible protein CinA
K03219	0	2.62183e-07	4.4227e-07	3.44526e-07	3.91553e-06	3.23695e-07	0	0	type III secretion protein SctC
K03218	0.000690015	0.00070632	0.000686403	0.000680955	0.000697868	0.000682349	0.000637746	0.000730353	RNA methyltransferase, TrmH family [EC:2.1.1.-]
K03749	1.61912e-06	0	0	0	4.21673e-06	6.60338e-05	2.78746e-05	0	DedD protein
K03748	2.42868e-06	2.88401e-06	1.54794e-06	1.72263e-06	1.68669e-05	6.4739e-07	2.45051e-06	6.50649e-06	SanA protein
K02383	0	0	0	0	0	0	0	0	flagellar protein FlbB
K06327	5.39707e-07	0	0	0	3.01195e-07	3.10747e-05	9.49574e-06	0	spore coat protein D
K06320	3.64302e-05	9.12395e-05	0.000174033	0.000314207	3.10231e-05	6.79759e-06	3.33882e-05	0.000203531	spore maturation protein CgeB
K07238	0.00033219	0.000590959	0.000635541	0.000664073	0.000757806	0.00059657	0.000696252	0.000701887	zinc transporter, ZIP family
K09479	0	0	0	0	0	0	0	0	very long chain acyl-CoA dehydrogenase [EC:1.3.99.-]
K09478	0	0	0	0	0	0	0	0	short/branched chain acyl-CoA dehydrogenase [EC:1.3.99.12]
K09475	0	0	0	0	3.91553e-06	0	0	0	outer membrane pore protein C
K09474	9.98458e-06	7.60329e-06	5.97064e-06	2.23942e-06	3.31314e-05	9.71085e-07	1.37841e-05	9.96306e-06	acid phosphatase (class A) [EC:3.1.3.2]
K09477	0	0	0	0	3.91553e-06	0	0	0	citrate:succinate antiporter
K09476	0	0	0	0	3.91553e-06	0	0	0	outer membrane pore protein F
K09471	0	0	0	0	0	0	0	0	gamma-glutamylputrescine oxidase [EC:1.4.3.-]
K09470	0	0	0	0	0	0	0	0	gamma-glutamylputrescine synthase [EC:6.3.1.11]
K09473	0	0	0	0	0	0	0	0	gamma-glutamyl-gamma-aminobutyrate hydrolase [EC:3.5.1.94]
K09472	0	2.62183e-07	4.4227e-07	3.44526e-07	0	3.23695e-07	0	0	gamma-glutamyl-gamma-aminobutyraldehyde dehydrogenase [EC:1.2.1.-]
K07543	0	0	0	0	0	0	0	0	benzylsuccinate CoA-transferase BbsE subunit [EC:2.8.3.15]
K06898	6.2606e-05	0.000141579	0.000257622	0.000431002	7.92142e-05	1.55374e-05	7.59659e-05	0.000303772	None
K13967	0	0	0	0	0	0	0	0	N-acetylmannosamine-6-phosphate 2-epimerase / N-acetylmannosamine kinase [EC:5.1.3.9 2.7.1.60]
K13963	5.01927e-05	9.70075e-05	0.000141084	0.000191556	6.53593e-05	1.84506e-05	7.47407e-05	0.000178318	serpin B
K07545	0	0	0	0	0	0	0	0	(R)-benzylsuccinyl-CoA dehydro genase [EC:1.3.99.21]
K00737	2.77949e-05	6.52834e-05	0.00011101	0.000167784	2.22884e-05	1.61847e-06	1.86852e-05	0.00012586	beta-1,4-mannosyl-glycoprotein beta-1,4-N-acetylglucosaminyltransferase [EC:2.4.1.144]
K05345	0	0	0	0	0	0	0	0	putative cyclase [EC:4.6.1.-]
K11706	0	0	0	0	0	0	0	0	iron/zinc/copper transport system ATP-binding protein
K11707	7.5559e-06	2.62183e-07	1.32681e-06	0	3.31314e-06	0.000154726	0.00011303	4.06655e-07	manganese/zinc/iron transport system substrate-binding protein
K11704	0	0	0	0	0	0	0	0	iron/zinc/copper transport system substrate-binding protein
K11705	0	0	0	0	0	0	0	0	iron/zinc/copper transport system permease protein
K11708	7.5559e-06	2.62183e-07	1.32681e-06	0	3.31314e-06	0.000154726	0.00011303	4.06655e-07	manganese/zinc/iron transport system permease protein
K11709	7.5559e-06	2.62183e-07	1.32681e-06	0	3.31314e-06	0.000154726	0.00011303	4.06655e-07	manganese/zinc/iron transport system permease protein
K05588	0	0	0	0	0	0	0	0	bidirectional [NiFe] hydrogenase diaphorase subunit [EC:1.6.5.3];diaphorase subunit of the bidirectional hydrogenase [EC:1.6.5.3]
K07114	0.000806592	0.000850782	0.000632224	0.000404818	0.00114093	0.000677493	0.000736073	0.000635806	uncharacterized protein
K07443	9.33693e-05	0.000175138	0.000243469	0.000300082	0.000148188	7.86579e-05	0.000160815	0.00035196	methylated-DNA-protein-cysteine methyltransferase related protein
K07116	0	0	0	0	0	0	0	0	acyl-homoserine-lactone acylase [EC:3.5.1.97];
K07117	1.07941e-06	0	0	0	3.01195e-07	6.79759e-05	2.08294e-05	0	None
K07110	1.32228e-05	5.24365e-07	0	0	6.62629e-06	0.000192598	0.000211969	2.03328e-07	None
K07447	0.000752082	0.000781566	0.000738811	0.000688707	0.000902982	0.000752267	0.000809282	0.000745196	putative holliday junction resolvase [EC:3.1.-.-]
K07112	0.000772321	0.000328252	0.000204992	8.3892e-05	1.68669e-05	0.000564848	0.000230655	9.6784e-05	None
K07113	0.000379954	0.000141316	6.45714e-05	3.44526e-07	7.52987e-06	0.000262517	0.000160202	1.82995e-06	UPF0716 protein FxsA
K07448	3.77795e-05	8.91421e-05	0.000169832	0.000306111	4.45768e-05	4.11093e-05	7.19838e-05	0.000198041	restriction system protein
K07118	5.20817e-05	5.42718e-05	5.15244e-05	2.42891e-05	0.000115659	0.000107143	0.000136003	7.56379e-05	None
K07119	0.000403161	0.000167797	9.70782e-05	0	8.13226e-06	0.000467415	0.000305395	3.04992e-06	None
K10619	0	0	0	0	0	0	0	0	p-cumate dioxygenase [EC:1.14.12.-]
K10618	0	0	0	0	0	0	0	0	p-cumic aldehyde dehydrogenase
K10617	0	0	0	0	0	0	0	0	p-cumic alcohol dehydrogenase
K10616	0	0	0	0	0	0	0	0	p-cymene monooxygenase [EC:1.14.13.-]
K01848	1.88897e-06	2.62183e-07	2.21135e-07	0	3.91553e-06	3.23695e-05	2.45051e-05	2.03328e-07	methylmalonyl-CoA mutase, N-terminal domain [EC:5.4.99.2]
K01849	2.69853e-07	2.62183e-07	2.21135e-07	0	0	3.56064e-06	9.18943e-07	2.03328e-07	methylmalonyl-CoA mutase, C-terminal domain [EC:5.4.99.2]
K01844	9.17502e-06	7.86548e-05	0.000103049	0.000174847	1.0843e-05	1.61847e-06	1.31715e-05	0.000112034	beta-lysine 5,6-aminomutase [EC:5.4.3.3]
K01845	0.000470894	0.000271097	0.000248777	0.000212056	0.00010331	0.000701771	0.000516139	0.000200888	glutamate-1-semialdehyde 2,1-aminomutase [EC:5.4.3.8]
K01846	1.02544e-05	5.21743e-05	3.91409e-05	2.63562e-05	3.31314e-05	9.71085e-07	1.37841e-05	1.74862e-05	methylaspartate mutase [EC:5.4.99.1]
K01847	0.000348921	0.000581259	0.000392735	0.000184493	0.00098551	0.000165732	0.000312134	0.000454234	methylmalonyl-CoA mutase [EC:5.4.99.2]
K01840	0.00130663	0.00126005	0.00110346	0.000935387	0.00135688	0.000900843	0.000936096	0.00106361	phosphomannomutase [EC:5.4.2.8]
K01841	5.66692e-06	1.52066e-05	2.54305e-05	3.15241e-05	8.43346e-06	2.91325e-06	6.4326e-06	3.21258e-05	phosphoenolpyruvate phosphomutase [EC:5.4.2.9]
K01842	0	0	0	0	0	0	0	0	None
K01843	0.000390208	0.00019585	0.000117644	4.87504e-05	4.72876e-05	0.000131744	4.44156e-05	7.29947e-05	lysine 2,3-aminomutase [EC:5.4.3.2]
K06219	0.000370509	0.000140005	6.34657e-05	0	3.91553e-06	0.000106496	2.29736e-05	1.21997e-06	S-adenosylmethionine-dependent methyltransferase
K10832	0	0	0	0	0	0	0	0	capsular-polysaccharide-transporting ATPase [EC:3.6.3.38]
K05348	0	0	0	0	0	0	0	0	2-hydroxycinnamic acid beta-D-glucosylisomelase [EC:5.2.1.-]
K14203	0	0	0	0	0	0	0	0	FPRL1 inhibitory protein
K08483	0.000175135	0.000335856	0.000457749	0.000582593	0.000332519	0.000571969	0.000569132	0.000472534	phosphotransferase system, enzyme I, PtsI [EC:2.7.3.9]
K08482	0	0	0	0	0	0	0	0	circadian clock protein KaiC
K08481	0	0	0	0	0	0	0	0	circadian clock protein KaiB
K08480	0	0	0	0	0	0	0	0	circadian clock protein KaiA
K08485	0	0	0	0	3.91553e-06	0	0	0	phosphocarrier protein NPr
K08484	0	0	0	0	3.91553e-06	0	0	0	phosphotransferase system, enzyme I, PtsP [EC:2.7.3.9]
K00464	0	0	0	0	0	0	0	0	lignostilbene-alpha,beta-dioxygenase [EC:1.13.11.43]
K00467	2.69853e-07	0	0	0	0	8.41607e-06	4.90103e-06	0	lactate 2-monooxygenase [EC:1.13.12.4]
K00466	2.69853e-07	0	0	0	0	4.53173e-06	1.83789e-06	0	tryptophan 2-monooxygenase [EC:1.13.12.3]
K00461	0	0	0	0	0	0	0	0	arachidonate 5-lipoxygenase [EC:1.13.11.34]
K00460	0	0	0	0	0	0	0	0	arachidonate 15-lipoxygenase [EC:1.13.11.33]
K00463	0	0	0	0	0	0	0	0	indoleamine 2,3-dioxygenase [EC:1.13.11.52]
K00462	2.15883e-06	5.24365e-07	4.4227e-07	5.16788e-07	3.31314e-06	6.79759e-06	1.01084e-05	6.09983e-07	biphenyl-2,3-diol 1,2-dioxygenase [EC:1.13.11.39]
K04509	0	0	0	0	0	0	0	0	formate dehydrogenase (cytochrome) [EC:1.2.2.1]
K00469	0	0	0	0	0	0	0	0	inositol oxygenase [EC:1.13.99.1]
K00468	0	0	0	0	0	0	0	0	None
K08645	0	0	0	0	0	0	0	0	anthrax lethal toxin endopeptidase [EC:3.4.24.83]
K04744	0.000374287	0.000142103	6.5677e-05	1.03358e-06	9.03585e-06	0.0001735	5.42176e-05	3.6599e-06	LPS-assembly protein
K01518	0	0	0	0	0	0	0	0	bis(5'-nucleosidyl)-tetraphosphatase [EC:3.6.1.17]
K01519	0	0	0	0	0	0	0	0	nucleoside-triphosphate pyrophosphatase [EC:3.6.1.19]
K04748	0	0	0	0	0	0	0	0	nitric oxide reductase NorQ protein;nitric-oxide reductase NorQ protein [EC:1.7.99.7]
K04749	1.70008e-05	1.83528e-05	2.34403e-05	1.22307e-05	5.7227e-06	0.000210402	0.000143355	9.75973e-06	anti-sigma B factor antagonist
K01514	0.000381573	0.000156261	8.27044e-05	1.82599e-05	2.40956e-06	0.000252806	0.00012467	1.38263e-05	exopolyphosphatase [EC:3.6.1.11]
K01515	0.000287394	0.000522268	0.000729524	0.000927463	0.000564138	0.000684291	0.000777732	0.000729133	ADP-ribose pyrophosphatase [EC:3.6.1.13]
K01512	0.000138975	0.000216301	0.000316444	0.000428245	0.000285533	0.000479392	0.000510932	0.000295842	acylphosphatase [EC:3.6.1.7]
K01510	0	0	0	0	0	0	0	0	apyrase [EC:3.6.1.5]
K14623	1.70008e-05	2.64804e-05	3.18434e-05	3.37635e-05	4.789e-05	2.58956e-06	2.02167e-05	6.05917e-05	DNA-damage-inducible protein D
K14626	0	0	0	0	0	0	0	0	actinorhodin biosynthesis protein ActVIA
K14627	0	0	0	0	0	0	0	0	dehydratase [EC:4.2.1.-]
K14628	0	0	0	0	0	0	0	0	enoyl reductase
K14629	0	0	0	0	0	0	0	0	enoyl reductase
K03918	0	0	0	0	0	0	0	0	L-lysine 6-transaminase [EC:2.6.1.36]
K03919	9.71472e-06	2.62183e-07	0	0	7.83107e-06	0.000158934	0.000133553	2.03328e-07	alkylated DNA repair protein [EC:1.14.11.-]
K12372	0.000371318	0.000140005	6.34657e-05	0	3.91553e-06	0.000126888	3.43072e-05	1.21997e-06	dipeptide transport system ATP-binding protein
K12373	0.00090212	0.0015183	0.00108621	0.000612739	0.00255413	0.000369336	0.000788453	0.00123054	beta-hexosaminidase [EC:3.2.1.52];hexosaminidase [EC:3.2.1.52]
K12370	0.000371318	0.000140005	6.34657e-05	0	3.91553e-06	0.000126888	3.43072e-05	1.21997e-06	dipeptide transport system permease protein
K12371	0.000371318	0.000140005	6.34657e-05	0	3.91553e-06	0.000126888	3.43072e-05	1.21997e-06	dipeptide transport system ATP-binding protein
K02359	0	0	0	0	0	0	0	0	egghead protein (zeste-white 4 protein)
K02358	0.00112772	0.000922096	0.000803162	0.000689568	0.000909006	0.000945189	0.000872689	0.000749466	elongation factor EF-Tu [EC:3.6.5.3];elongation factor Tu
K02351	5.93678e-06	0	0	0	1.20478e-06	8.12474e-05	5.17671e-05	0	putative membrane protein
K02352	0	0	0	0	0	0	0	0	drp35
K02355	0.00108562	0.00136623	0.00131995	0.00120808	0.00170024	0.000950368	0.00126018	0.0013867	elongation factor EF-G [EC:3.6.5.3];elongation factor G
K02357	0.000753431	0.000781828	0.000738811	0.000688707	0.000903886	0.000752267	0.000809588	0.000746416	elongation factor EF-Ts;elongation factor Ts
K02356	0.000800925	0.000853666	0.000791663	0.000716269	0.00109545	0.00084193	0.000984494	0.000770205	elongation factor P;elongation factor EF-P
K13574	1.07941e-06	7.86548e-07	6.63404e-07	3.44526e-07	7.52987e-06	3.23695e-07	3.06314e-06	6.09983e-07	uncharacterized oxidoreductase [EC:1.1.1.-]
K13573	4.85736e-06	0	0	0	1.20478e-06	5.24386e-05	4.22714e-05	0	proteasome accessory factor C
K13572	4.0478e-06	0	0	0	9.03585e-07	5.47044e-05	4.01272e-05	0	proteasome accessory factor B
K13571	1.1064e-05	5.24365e-07	0	0	4.21673e-06	0.000149547	0.00014458	2.03328e-07	proteasome accessory factor A [EC:6.3.2.-]
K13570	1.1064e-05	5.24365e-07	0	0	4.21673e-06	0.000149547	0.00014458	2.03328e-07	prokaryotic ubiquitin-like protein Pup
K12112	0	0	0	0	3.91553e-06	0	0	0	evolved beta-galactosidase subunit beta
K12113	0	0	0	0	3.91553e-06	0	0	0	LacI family transcriptional regulator, ebg operon repressor
K12110	0	0	0	0	0	0	0	0	cag pathogenicity island protein 25
K12111	4.31766e-06	4.98147e-06	8.62426e-06	1.99825e-05	7.52987e-06	3.23695e-07	3.06314e-06	2.31794e-05	evolved beta-galactosidase subunit alpha [EC:3.2.1.23]
K07329	0	0	0	0	0	0	0	0	archaeal flagellar protein FlaF
K07328	0	0	0	0	0	0	0	0	archaeal flagellar protein FlaE
K07323	4.58751e-06	2.62183e-06	3.31702e-06	4.99562e-06	9.03585e-06	6.86233e-05	3.33882e-05	4.26988e-06	putative toluene tolerance protein
K07322	0.000347571	0.000600398	0.000411974	0.000181048	0.00096804	0.000230471	0.000359613	0.000420075	regulator of cell morphogenesis and NO signaling
K07321	1.88897e-05	2.98888e-05	4.57749e-05	5.51241e-05	1.86741e-05	4.20803e-06	1.62347e-05	4.63587e-05	CO dehydrogenase maturation factor
K07320	0.000372937	0.000140792	6.41291e-05	3.44526e-07	7.83107e-06	0.000172529	5.39113e-05	1.82995e-06	putative adenine-specific DNA-methyltransferase [EC:2.1.1.72]
K07327	0	0	0	0	0	0	0	0	archaeal flagellar protein FlaD
K07326	0	0	0	0	0	0	0	0	hemolysin activation/secretion protein
K07325	0	0	0	0	0	0	0	0	archaeal flagellin FlaB
K07324	0	0	0	0	0	0	0	0	archaeal flagellin FlaA
K08163	0	0	0	0	3.91553e-06	0	0	0	MFS transporter, DHA1 family, multidrug resistance protein
K06180	0.00132741	0.00175584	0.00169434	0.0016458	0.00236317	0.00141131	0.00166727	0.0017783	ribosomal large subunit pseudouridine synthase D [EC:5.4.99.12];23S rRNA pseudouridine1911/1915/1917 synthase [EC:5.4.99.23]
K06181	0.000371318	0.000140268	6.36868e-05	0	8.13226e-06	0.000106496	2.48114e-05	1.21997e-06	ribosomal large subunit pseudouridine synthase E [EC:5.4.99.12];23S rRNA pseudouridine2457 synthase [EC:5.4.99.20]
K06182	6.82729e-05	0.000178808	0.000302512	0.000450812	6.74676e-05	8.41607e-05	9.89395e-05	0.000339964	23S rRNA pseudouridine2604 synthase [EC:5.4.99.21];ribosomal large subunit pseudouridine synthase F [EC:5.4.99.12]
K06183	0.00053485	0.000453838	0.000505293	0.0005664	0.000342157	0.000565819	0.000463453	0.000442441	ribosomal small subunit pseudouridine synthase A [EC:5.4.99.12];16S rRNA pseudouridine516 synthase [EC:5.4.99.19]
K06186	0.000372937	0.000140792	6.41291e-05	3.44526e-07	7.83107e-06	0.000172529	5.39113e-05	1.82995e-06	small protein A
K06187	0.000753431	0.000804114	0.000755397	0.000700421	0.000903886	0.000752267	0.000809588	0.000750076	recombination protein RecR
K06188	2.64456e-05	5.13878e-05	8.2041e-05	0.000148318	6.14437e-05	2.91325e-05	7.74975e-05	0.00011915	aquaporin Z
K06189	0.000375096	0.000142365	6.70039e-05	4.99562e-06	9.03585e-06	0.000175119	5.63618e-05	5.48985e-06	magnesium and cobalt transporter
K08359	0	0	0	0	0	0	0	0	tetrathionate reductase subunit C
K07589	0	0	0	0	3.91553e-06	0	0	0	D-erythro-7,8-dihydroneopterin triphosphate epimerase [EC:5.-.-.-]
K07588	0.000181072	0.000294693	0.000198579	9.35387e-05	0.000507212	0.000114264	0.000179806	0.00023098	LAO/AO transport system kinase [EC:2.7.-.-]
K07587	0	0	0	0	0	0	0	0	O-phosphoseryl-tRNA synthetase [EC:6.1.1.27]
K07586	6.09869e-05	0.000137646	0.000174918	0.00020327	8.91537e-05	0.000274817	0.000181032	0.000158392	hypothetical protein
K07585	0	0	0	0	0	0	0	0	hypothetical protein
K07584	0.000170278	0.000345819	0.000488487	0.000602403	0.000283123	0.000346354	0.0003881	0.000470907	hypothetical protein
K07583	0	0	0	0	0	0	0	0	hypothetical protein;tRNA pseudouridine synthase 10 [EC:5.4.99.-]
K07582	0	0	0	0	0	0	0	0	hypothetical protein
K07581	0	0	0	0	0	0	0	0	hypothetical protein
K07580	0	0	0	0	0	0	0	0	hypothetical protein
K11139	0	0	0	0	0	0	0	0	hemolysin E
K05989	0.000346762	0.000684296	0.000856455	0.00107699	0.000694254	9.41952e-05	0.000279359	0.000965197	alpha-L-rhamnosidase [EC:3.2.1.40]
K05988	0	0	0	0	0	0	0	0	dextranase [EC:3.2.1.11]
K05985	9.36391e-05	0.000149182	0.000145064	0.000110593	0.000256016	0.000356388	0.000338783	0.000103697	ribonuclease M5 [EC:3.1.26.8]
K05987	0	0	0	0	0	0	0	0	None
K05986	0	0	0	0	0	0	0	0	None
K10843	1.24133e-05	2.62183e-07	0	0	4.51792e-06	0.000149547	0.000145806	2.03328e-07	DNA excision repair protein ERCC-3 [EC:3.6.4.12];DNA excision repair protein ERCC-3 [EC:3.6.1.-]
K08354	0	0	0	0	3.91553e-06	3.23695e-07	0	0	thiosulfate reductase cytochrome b subunit
K10844	0	2.62183e-07	2.21135e-07	0	0	0	3.06314e-07	2.03328e-07	DNA excision repair protein ERCC-2 [EC:3.6.4.12];DNA excision repair protein ERCC-2 [EC:3.6.1.-]
K10848	0	0	0	0	0	0	0	0	DNA excision repair protein ERCC-4 [EC:3.1.-.-]
K00673	0	0	0	0	3.91553e-06	0	0	0	arginine N-succinyltransferase [EC:2.3.1.109]
K00674	0.000544564	0.000438894	0.000265362	9.93956e-05	0.000460828	0.000364804	0.000317954	0.000217764	2,3,4,5-tetrahydropyridine-2-carboxylate N-succinyltransferase [EC:2.3.1.117]
K00675	1.88897e-05	4.53576e-05	3.64872e-05	2.06715e-05	4.15649e-05	4.43462e-05	6.37133e-05	4.41221e-05	N-hydroxyarylamine O-acetyltransferase [EC:2.3.1.118]
K00676	0.000100385	0.00027031	0.000392293	0.000503007	0.000126502	0.000201986	0.000147337	0.000394659	ribosomal-protein-alanine N-acetyltransferase [EC:2.3.1.128]
K00677	0.000587741	0.00047088	0.000289687	0.000105253	0.000634015	0.000222055	0.000232492	0.000270629	UDP-N-acetylglucosamine acyltransferase [EC:2.3.1.129]
K06988	7.28604e-06	1.5731e-06	8.84539e-07	9.12993e-06	7.52987e-06	0.000107143	0.000110579	5.8965e-06	None
K06989	1.53816e-05	2.41208e-05	3.82563e-05	4.82336e-05	1.83729e-05	9.77559e-05	0.000117012	5.26619e-05	aspartate dehydrogenase [EC:1.4.1.21]
K08351	0	0	0	0	3.91553e-06	0	0	0	biotin sulfoxide reductase [EC:1.-.-.-]
K06980	0.000383462	0.000141054	6.41291e-05	3.44526e-07	1.17466e-05	0.000315279	0.00018869	1.82995e-06	None
K06981	0	0	0	0	0	0	0	0	None
K06982	0	0	0	0	0	0	0	0	;pantoate kinase [EC:2.7.1.169]
K08350	0	0	0	0	3.91553e-06	0	0	0	formate dehydrogenase-N, gamma subunit [EC:1.2.1.2]
K06984	0	0	0	0	0	0	0	0	None
K06985	0	0	0	0	0	0	0	0	aspartyl protease family protein
K06986	6.20663e-06	2.62183e-07	0	0	3.31314e-06	0.000100022	0.000110273	2.03328e-07	None
K06987	4.74942e-05	0.00010566	0.000185311	0.000258566	5.8733e-05	7.12129e-06	5.3605e-05	0.000209631	None
K02445	5.47803e-05	0.000107233	0.000161207	0.00022153	4.87936e-05	0.000159258	0.000131715	0.000220814	MFS transporter, OPA family, glycerol-3-phosphate transporter
K02444	0.000122244	0.00019218	0.000206098	0.000193968	0.000331917	0.000189685	0.000340928	0.000147413	DeoR family transcriptional regulator, glycerol-3-phosphate regulon repressor
K00582	0	0	0	0	0	0	0	0	tetrahydromethanopterin S-methyltransferase subunit F [EC:2.1.1.86]
K00583	0	0	0	0	0	0	0	0	tetrahydromethanopterin S-methyltransferase subunit G [EC:2.1.1.86]
K00580	0	0	0	0	0	0	0	0	tetrahydromethanopterin S-methyltransferase subunit D [EC:2.1.1.86]
K02110	0.000786623	0.000832954	0.000790999	0.000764158	0.00103701	0.000815387	0.000952024	0.00073747	F-type H+-transporting ATPase subunit c [EC:3.6.3.14]
K00586	0	0	0	0	0	0	0	0	diphthine synthase [EC:2.1.1.98]
K00587	0	0	0	0	0	0	0	0	protein-S-isoprenylcysteine O-methyltransferase [EC:2.1.1.100]
K00584	0	0	4.4227e-07	6.89051e-07	0	0	0	4.06655e-07	tetrahydromethanopterin S-methyltransferase subunit H [EC:2.1.1.86]
K08921	0	0	0	0	0	0	0	0	chlorophyll a/b binding light-harvesting protein PcbD
K02441	0	0	0	0	3.91553e-06	0	0	0	GlpG protein
K00588	4.88435e-05	7.10515e-05	5.48414e-05	1.60204e-05	0.000155115	7.25077e-05	0.000155301	3.39557e-05	caffeoyl-CoA O-methyltransferase [EC:2.1.1.104]
K08922	0	0	0	0	0	0	0	0	chlorophyll a/b binding light-harvesting protein PcbE
K02440	0.000103624	0.000149706	0.000163419	0.00019035	0.000293966	0.000345059	0.000366352	0.000113457	glycerol uptake facilitator protein
K00018	0.000687856	0.000750104	0.000776183	0.000835475	0.000661123	0.000186125	0.000328369	0.00085418	glycerate dehydrogenase [EC:1.1.1.29]
K08923	0	0	0	0	0	0	0	0	chlorophyll a/b binding light-harvesting protein PcbF
K02443	7.5559e-05	0.000162815	0.000248998	0.000313691	6.29497e-05	0.000175119	0.000163265	0.000279372	glycerol uptake operon antiterminator
K00019	0.000376715	0.00014053	6.52348e-05	4.13431e-06	2.71075e-06	0.00019972	5.63618e-05	5.48985e-06	3-hydroxybutyrate dehydrogenase [EC:1.1.1.30]
K02442	0	0	0	0	0	0	0	0	membrane protein GlpM
K08925	0	0	0	0	0	0	0	0	chlorophyll a/b binding light-harvesting protein PcbH
K08926	0	0	0	0	0	0	0	0	light-harvesting complex 1 alpha chain
K08927	0	0	0	0	0	0	0	0	light-harvesting complex 1 beta chain
K03149	0.000417463	0.000208435	0.000178235	0.000185355	7.43951e-05	0.000460618	0.000308152	0.000136433	thiamine biosynthesis ThiG
K06604	0	0	0	0	0	0	0	0	flagellar rod protein FlaI
K00015	1.34927e-06	2.62183e-07	4.4227e-07	1.72263e-07	1.50597e-06	2.78378e-05	8.88311e-06	2.03328e-07	glyoxylate reductase [EC:1.1.1.26]
K01989	0.000863261	0.000532493	0.00054753	0.00068595	0.000177705	0.000545102	0.000355937	0.000519909	putative ABC transport system substrate-binding protein
K00854	0.00023882	0.000480318	0.000804046	0.00109387	0.000260232	0.000267696	0.000386875	0.00097577	xylulokinase [EC:2.7.1.17]
K00855	0	0	0	0	3.91553e-06	0	0	0	phosphoribulokinase [EC:2.7.1.19]
K00856	6.74634e-06	2.35964e-06	3.31702e-06	4.99562e-06	5.7227e-06	0.000104553	6.64702e-05	4.26988e-06	adenosine kinase [EC:2.7.1.20]
K00857	7.85274e-05	0.000140005	0.000144843	0.00013402	0.000163549	0.000347972	0.000235556	0.000146803	thymidine kinase [EC:2.7.1.21]
K00850	0.000704857	0.00132245	0.00153357	0.00169489	0.00153911	0.000645771	0.00103412	0.0017535	6-phosphofructokinase [EC:2.7.1.11]
K00851	2.15883e-05	2.70048e-05	2.85264e-05	3.32467e-05	5.27091e-05	0.000304597	0.000200636	3.02958e-05	gluconokinase [EC:2.7.1.12]
K00852	0.00058936	0.000529346	0.000681316	0.000763469	0.000257522	0.000556755	0.000488571	0.000763699	ribokinase [EC:2.7.1.15]
K00853	9.71472e-06	1.78284e-05	2.25558e-05	4.40993e-05	1.14454e-05	6.1502e-06	7.96417e-06	6.22183e-05	L-ribulokinase [EC:2.7.1.16]
K00858	0.000753701	0.000781566	0.000738811	0.000688707	0.000903585	0.000771365	0.000813264	0.00074479	NAD+ kinase [EC:2.7.1.23]
K00859	0.000748573	0.000773701	0.00072687	0.000670619	0.000900573	0.000748383	0.000803768	0.00072771	dephospho-CoA kinase [EC:2.7.1.24]
K01181	1.835e-05	2.91023e-05	4.57749e-05	6.13256e-05	7.37927e-05	1.1653e-05	4.2884e-05	4.29022e-05	endo-1,4-beta-xylanase [EC:3.2.1.8]
K01180	2.69853e-07	0	0	0	0	3.23695e-06	9.18943e-07	0	endo-1,3(4)-beta-glucanase [EC:3.2.1.6]
K01183	4.99229e-05	8.73068e-05	0.000134671	0.00018346	7.86119e-05	9.38715e-06	4.25777e-05	0.000141109	chitinase [EC:3.2.1.14]
K01182	0.00012899	0.000316979	0.000523647	0.000824967	0.000183729	6.40916e-05	0.000155608	0.000603883	oligo-1,6-glucosidase [EC:3.2.1.10]
K01185	0.000228836	0.000313832	0.000215606	0.000103013	0.000661725	9.9698e-05	0.000221159	0.00023464	lysozyme [EC:3.2.1.17]
K01184	0	0	0	0	0	0	0	0	polygalacturonase [EC:3.2.1.15]
K01187	0.000704048	0.0012451	0.00116759	0.00107044	0.00182193	0.000464178	0.000759965	0.00134786	alpha-glucosidase [EC:3.2.1.20]
K01188	0.000251234	0.000447283	0.000460403	0.000514893	0.000661424	9.93743e-05	0.00024597	0.000533735	beta-glucosidase [EC:3.2.1.21]
K02596	4.31766e-06	1.31091e-06	1.32681e-06	1.3781e-06	1.59633e-05	9.71085e-07	8.5768e-06	3.86323e-06	nitrogen fixation protein NifX
K13766	0.000371318	0.000140005	6.34657e-05	0	3.01195e-07	0.000151813	3.92082e-05	1.21997e-06	methylglutaconyl-CoA hydratase [EC:4.2.1.18]
K13767	5.39707e-07	2.62183e-07	2.21135e-07	3.44526e-07	3.01195e-07	3.10747e-05	9.80205e-06	0	enoyl-CoA hydratase [EC:4.2.1.17]
K13003	0	0	0	0	0	0	0	0	glycosyltransferase [EC:2.4.1.-]
K13002	3.50809e-06	1.04873e-06	1.76908e-06	4.47883e-06	3.91553e-06	1.61847e-06	2.75683e-06	3.6599e-06	glycosyltransferase [EC:2.4.1.-]
K13000	0	0	0	0	0	0	0	0	mannosyltransferase [EC:2.4.1.-]
K02984	0	0	0	0	0	0	0	0	small subunit ribosomal protein S3Ae
K02986	0.000753431	0.00078209	0.000739033	0.000688707	0.000903886	0.000752267	0.000809895	0.000746619	small subunit ribosomal protein S4
K02987	0	0	0	0	0	0	0	0	small subunit ribosomal protein S4e
K02636	0	0	0	0	0	0	0	0	cytochrome b6-f complex iron-sulfur subunit [EC:1.10.99.1]
K02982	0.000725636	0.000716283	0.000628023	0.000520923	0.000881597	0.000750325	0.000790903	0.000620556	small subunit ribosomal protein S3
K02983	0	0	0	0	0	0	0	0	small subunit ribosomal protein S30e
K02638	0	0	0	0	0	0	0	0	plastocyanin
K02639	0	0	0	0	0	0	0	0	ferredoxin
K02988	0.000752621	0.000776847	0.000727976	0.000671136	0.00090238	0.000752267	0.00080775	0.000732387	small subunit ribosomal protein S5
K08298	3.50809e-05	4.56198e-05	3.98043e-05	1.75708e-05	7.07808e-05	3.36643e-05	0.000105985	8.13311e-05	crotonobetainyl-CoA:carnitine CoA-transferase [EC:2.8.3.-]
K08299	0	0	0	0	3.91553e-06	0	0	0	carnitinyl-CoA dehydratase [EC:4.2.1.-]
K03583	0.000372668	0.000141054	6.43502e-05	3.44526e-07	8.43346e-06	0.000106496	2.6343e-05	3.04992e-06	exodeoxyribonuclease V gamma subunit [EC:3.1.11.5]
K03582	0.000372668	0.000141054	6.43502e-05	3.44526e-07	8.43346e-06	0.000106496	2.6343e-05	3.04992e-06	exodeoxyribonuclease V beta subunit [EC:3.1.11.5]
K03581	0.000510833	0.000416346	0.000505956	0.000616873	0.000170777	0.000402676	0.000282422	0.000492663	exodeoxyribonuclease V alpha subunit [EC:3.1.11.5]
K03580	0.000370509	0.000140005	6.34657e-05	0	3.91553e-06	0.000106496	2.29736e-05	1.21997e-06	ATP-dependent helicase HepA [EC:3.6.4.-];ATP-dependent helicase HepA [EC:3.6.1.-]
K03587	0.000591789	0.000467471	0.000291235	0.000109559	0.00058221	0.000386168	0.000402191	0.000287099	cell division protein FtsI (penicillin-binding protein 3) [EC:2.4.1.129]
K03586	0.000372128	0.000140005	6.34657e-05	0	4.21673e-06	0.000172529	5.08482e-05	1.21997e-06	cell division protein FtsL
K03585	0.000735351	0.000734373	0.000468142	0.000193279	0.00104394	0.000310747	0.000356243	0.000472127	membrane fusion protein
K03584	0.000708905	0.000721526	0.000696132	0.000685261	0.000752987	0.000683967	0.000659494	0.000746009	DNA repair protein RecO (recombination protein O)
K03589	0.000689206	0.00067512	0.00062736	0.000600336	0.000728289	0.000625702	0.000630395	0.000638449	cell division protein FtsQ
K03588	0.000848419	0.00100442	0.00111076	0.00119895	0.000967739	0.00082348	0.000925069	0.00115043	cell division protein FtsW
K01725	5.39707e-07	0	0	0	6.0239e-07	6.79759e-06	9.49574e-06	0	cyanate lyase [EC:4.2.1.104]
K01724	0.000746954	0.000280011	0.000127374	1.72263e-07	1.80717e-06	0.000314955	0.000106291	2.43993e-06	4a-hydroxytetrahydrobiopterin dehydratase [EC:4.2.1.96]
K01727	1.88897e-06	7.86548e-07	6.63404e-07	5.16788e-07	6.0239e-06	3.23695e-07	6.12628e-07	1.01664e-06	hyaluronate lyase [EC:4.2.2.1]
K01726	7.79876e-05	0.000147609	0.000230201	0.00029991	7.74071e-05	7.70394e-05	0.000120994	0.000303365	None
K01721	0	0	0	0	0	0	0	0	nitrile hydratase [EC:4.2.1.84]
K01720	1.51118e-05	5.24365e-07	0	0	1.05418e-05	0.000251835	0.000228204	2.03328e-07	2-methylcitrate dehydratase [EC:4.2.1.79]
K01722	0	0	0	0	0	0	0	0	None
K13008	0	0	0	0	0	0	0	0	O-antigen polymerase
K01729	0	0	0	0	0	0	0	0	poly(beta-D-mannuronate) lyase [EC:4.2.2.3]
K01728	1.16037e-05	1.04873e-05	5.52837e-06	4.13431e-06	3.97577e-05	5.82651e-06	1.22526e-05	1.26063e-05	pectate lyase [EC:4.2.2.2]
K09530	0	0	0	0	0	0	0	0	DnaJ homolog subfamily C member 10
K09539	0	0	0	0	0	0	0	0	DnaJ homolog subfamily C member 19
K02188	8.04163e-05	0.000176187	0.000310252	0.000470622	9.24668e-05	2.29823e-05	8.51553e-05	0.00036294	cobalamin biosynthesis protein CbiD;cobalt-precorrin-5B (C1)-methyltransferase [EC:2.1.1.195]
K02189	7.60987e-05	0.000168846	0.000304503	0.000469761	7.13832e-05	2.13639e-05	8.05606e-05	0.000360907	cobalamin biosynthesis protein CbiG;cobalt-precorrin 5A hydrolase [EC:3.7.1.12]
K02182	0	0	0	0	3.91553e-06	6.4739e-07	0	0	crotonobetaine/carnitine-CoA ligase [EC:6.2.1.-]
K02183	0	0	0	0	0	0	0	0	calmodulin
K03769	0.000395065	0.000180906	0.000127595	7.47621e-05	2.77099e-05	0.000176414	7.5047e-05	8.21444e-05	peptidyl-prolyl cis-trans isomerase C [EC:5.2.1.8]
K03768	0.000807402	0.000906627	0.000961273	0.000994129	0.000956896	0.000731874	0.000841751	0.000982073	peptidyl-prolyl cis-trans isomerase B (cyclophilin B) [EC:5.2.1.8]
K03767	1.26831e-05	1.5731e-06	1.10567e-06	6.89051e-07	1.62645e-05	0.000150194	0.000149481	8.13311e-07	peptidyl-prolyl cis-trans isomerase A (cyclophilin A) [EC:5.2.1.8]
K03765	0	0	0	0	0	0	0	0	transcriptional activator of cad operon
K03764	0	0	0	0	3.91553e-06	0	0	0	transcriptional repressor of met regulon (beta-ribbon, MetJ family)
K03763	0.000235312	0.000513091	0.000767338	0.00101618	0.000385228	0.000374839	0.000469273	0.000799891	DNA polymerase III subunit alpha, Gram-positive type [EC:2.7.7.7]
K03762	3.77795e-05	3.69677e-05	3.6045e-05	8.7854e-06	4.27697e-05	0.000236945	0.00022851	4.14789e-05	MFS transporter, MHS family, proline/betaine transporter
K03761	5.12722e-06	1.31091e-06	8.84539e-07	9.12993e-06	5.12031e-06	0.000101316	5.60555e-05	5.69318e-06	MFS transporter, MHS family, alpha-ketoglutarate permease
K03760	0.000371318	0.000140792	6.41291e-05	3.44526e-07	7.52987e-06	0.000106496	2.60367e-05	1.82995e-06	phosphoethanolamine transferase
K09457	4.0478e-05	6.52834e-05	5.70528e-05	2.60117e-05	9.4274e-05	0.000180298	0.000141517	3.70056e-05	7-cyano-7-deazaguanine reductase [EC:1.7.1.13]
K09456	1.34927e-06	0	0	0	4.51792e-06	5.24386e-05	2.60367e-05	0	putative acyl-CoA dehydrogenase
K09459	5.66692e-06	1.52066e-05	2.54305e-05	3.15241e-05	8.43346e-06	2.91325e-06	6.4326e-06	3.21258e-05	phosphonopyruvate decarboxylase [EC:4.1.1.82]
K09458	0.000709175	0.000723886	0.000710948	0.000698181	0.000737325	0.00057035	0.000555041	0.000757193	3-oxoacyl-[acyl-carrier-protein] synthase II [EC:2.3.1.179]
K00602	0.00166311	0.0017561	0.00155215	0.00130489	0.0022439	0.00135143	0.00164276	0.0015091	phosphoribosylaminoimidazolecarboxamide formyltransferase / IMP cyclohydrolase [EC:2.1.2.3 3.5.4.10]
K13988	0	0	0	0	0	0	0	0	ADP-ribose pyrophosphatase [EC:3.6.1.13]
K13985	0	0	0	0	0	0	0	0	N-acyl-phosphatidylethanolamine-hydrolyzing phospholipase D [EC:3.1.4.-]
K09981	5.39707e-07	0	0	0	0	7.76868e-06	2.45051e-06	0	hypothetical protein
K09980	0	0	0	0	3.91553e-06	0	0	0	hypothetical protein
K09983	8.0956e-07	0	0	0	3.01195e-07	4.5641e-05	1.62347e-05	0	hypothetical protein
K09982	1.88897e-06	7.86548e-07	1.76908e-06	4.47883e-06	9.03585e-07	1.61847e-06	2.1442e-06	3.04992e-06	hypothetical protein
K09985	1.07941e-06	0	0	0	9.03585e-07	0	3.06314e-07	1.21997e-06	hypothetical protein
K09984	0	0	0	0	0	0	0	0	hypothetical protein
K09987	0	0	0	0	0	0	0	0	hypothetical protein
K09986	0.000370509	0.000140005	6.34657e-05	0	0	0.000106172	2.29736e-05	1.21997e-06	hypothetical protein
K09989	0.00040451	0.000218922	0.000194378	0.000195001	2.86135e-05	0.000156668	6.52449e-05	0.000154529	hypothetical protein
K09988	3.77795e-05	8.25875e-05	0.000136882	0.000213606	3.64446e-05	3.56064e-06	2.78746e-05	0.000189501	hypothetical protein
K12583	1.1064e-05	2.62183e-07	0	0	4.21673e-06	0.0001489	0.00014458	2.03328e-07	phosphatidylinositol alpha 1,6-mannosyltransferase [EC:2.4.1.-]
K12582	0	0	0	0	3.91553e-06	0	0	0	TDP-Fuc4NAc transferase [EC:2.4.1.-]
K12589	0	0	0	0	0	0	0	0	exosome complex component RRP42
K11720	0.000374287	0.000141054	6.43502e-05	3.44526e-07	1.26502e-05	0.000172529	5.42176e-05	3.04992e-06	lipopolysaccharide export system permease protein
K09759	4.72244e-05	0.000123226	0.000225779	0.000377945	5.84318e-05	4.53173e-06	4.68661e-05	0.000287912	nondiscriminating aspartyl-tRNA synthetase [EC:6.1.1.23]
K10985	0	0	0	0	3.91553e-06	0	0	0	PTS system, galactosamine-specific IIC component
K10984	2.15883e-06	6.55456e-06	4.86497e-06	1.01635e-05	2.74087e-05	7.76868e-06	1.77662e-05	2.05361e-05	PTS system, galactosamine-specific IIB component [EC:2.7.1.69]
K07468	0	0	0	0	0	0	0	0	putative ATP-dependent DNA ligase [EC:6.5.1.1]
K07469	0	1.04873e-06	1.32681e-06	6.89051e-07	0	9.71085e-07	0	6.09983e-07	aldehyde dehydrogenase (FAD-independent) [EC:1.2.99.7]
K07464	7.34001e-05	0.000154425	0.00027863	0.000443577	9.33704e-05	4.17566e-05	9.98584e-05	0.000326544	putative RecB family exonuclease
K07465	1.05243e-05	2.62183e-07	0	0	3.91553e-06	0.000143073	0.000140598	2.03328e-07	putative RecB family exonuclease
K07466	0	0	0	0	0	0	0	0	replication factor A1
K07467	0.000157325	0.000258512	0.000312021	0.000307834	0.000354808	0.000144044	0.000351649	0.000274086	phage replication initiation protein
K07460	0.000641981	0.000586764	0.000508389	0.000439787	0.000643051	0.00039685	0.000465291	0.000550612	putative endonuclease
K07461	0.000125482	0.000204765	0.000279514	0.000349521	0.000274087	0.000362215	0.000366658	0.000294419	putative endonuclease
K07462	0.000740478	0.000774749	0.000734168	0.000678888	0.000876477	0.000594628	0.000648467	0.000724457	single-stranded-DNA-specific exonuclease [EC:3.1.-.-]
K07463	0	0	0	0	0	0	0	0	archaea-specific RecJ-like exonuclease
K10679	3.77795e-06	3.40837e-06	2.65362e-06	1.03358e-06	1.89753e-05	2.20113e-05	2.08294e-05	2.43993e-06	nitroreductase / dihydropteridine reductase [EC:1.-.-.- 1.5.1.34]
K10678	0.000370509	0.000140005	6.34657e-05	0	3.91553e-06	0.000106172	2.29736e-05	1.21997e-06	nitroreductase [EC:1.-.-.-]
K10671	0	0	0	0	0	0	0	0	sarcosine reductase [EC:1.21.4.3]
K10670	7.60987e-05	0.000210008	0.000296542	0.000293708	7.77083e-05	0.00011297	0.000120075	0.000342404	glycine reductase [EC:1.21.4.2]
K10673	0	0	0	0	0	0	0	0	streptomycin 3"-kinase [EC:2.7.1.87]
K10672	1.45721e-05	3.25106e-05	5.72739e-05	7.59679e-05	8.73465e-06	5.82651e-06	1.25589e-05	9.04808e-05	betaine reductase [EC:1.21.4.4]
K10674	5.39707e-07	0	0	0	3.01195e-07	6.79759e-06	9.49574e-06	0	ectoine hydroxylase [EC:1.14.11.-]
K10677	2.69853e-07	0	0	0	0	4.53173e-06	1.83789e-06	0	inulin fructotransferase (DFA-I-forming) [EC:4.2.2.17]
K10676	2.69853e-06	0	0	0	3.01195e-07	2.16876e-05	6.4326e-06	0	2,4-dichlorophenol 6-monooxygenase [EC:1.14.13.20]
K08726	0	0	0	0	0	0	0	0	soluble epoxide hydrolase [EC:3.3.2.10]
K08724	6.61141e-05	0.000102513	7.89451e-05	5.03007e-05	0.000223487	0.000207165	0.000215645	3.68023e-05	penicillin-binding protein 2B
K08722	1.34927e-05	2.70048e-05	4.29002e-05	6.25314e-05	2.92159e-05	5.17912e-06	1.99104e-05	5.67284e-05	5'-nucleotidase [EC:3.1.3.5]
K08723	0	0	0	0	3.91553e-06	0	0	0	5'-nucleotidase [EC:3.1.3.5]
K08720	0	0	0	0	0	0	0	0	outer membrane protein OmpU
K08721	0	0	0	0	0	0	0	0	multidrug resistance outer membrane protein OprJ
K08728	3.48111e-05	2.80535e-05	2.74207e-05	4.59942e-05	0.00011084	2.6543e-05	5.69744e-05	4.20888e-05	nucleoside deoxyribosyltransferase [EC:2.4.2.6]
K10187	0	0	0	0	0	0	0	0	germacradienol/geosmin synthase [EC:4.2.3.22 4.2.3.75 4.1.99.16];germacradienol/germacrene-D synthase [EC:4.2.3.22]
K00119	8.0956e-07	0	0	0	3.01195e-07	4.5641e-05	1.62347e-05	0	None
K00118	0	0	0	0	0	0	0	0	glucose-fructose oxidoreductase [EC:1.1.99.28]
K00449	8.0956e-06	2.62183e-07	0	0	3.31314e-06	0.000154079	0.000121913	2.03328e-07	protocatechuate 3,4-dioxygenase, beta subunit [EC:1.13.11.3]
K00448	8.0956e-06	2.62183e-07	0	0	3.31314e-06	0.000154079	0.000121913	2.03328e-07	protocatechuate 3,4-dioxygenase, alpha subunit [EC:1.13.11.3]
K00115	0	0	0	0	0	0	0	0	glucose dehydrogenase (acceptor) [EC:1.1.99.10]
K00446	7.5559e-06	2.62183e-07	0	0	3.01195e-06	0.000110056	0.000105066	2.03328e-07	catechol 2,3-dioxygenase [EC:1.13.11.2]
K00117	0	0.000140005	6.34657e-05	0	3.91553e-06	0	0	1.21997e-06	quinoprotein glucose dehydrogenase [EC:1.1.5.2]
K00116	3.23824e-05	2.83157e-05	3.49393e-05	0	1.26502e-05	0.000437959	0.000329594	2.43993e-06	malate dehydrogenase (quinone) [EC:1.1.5.4]
K00111	0.000318967	0.00069793	0.000651905	0.000602231	0.000728892	0.000413035	0.000539113	0.000607543	glycerol-3-phosphate dehydrogenase [EC:1.1.5.3]
K00442	0	0	0	0	0	0	0	0	coenzyme F420 hydrogenase delta subunit
K00113	2.15883e-06	7.86548e-07	1.76908e-06	4.47883e-06	4.81912e-06	1.94217e-06	2.1442e-06	3.04992e-06	glycerol-3-phosphate dehydrogenase subunit C [EC:1.1.5.3]
K00112	2.15883e-06	7.86548e-07	1.76908e-06	4.47883e-06	4.81912e-06	1.94217e-06	2.1442e-06	3.04992e-06	glycerol-3-phosphate dehydrogenase subunit B [EC:1.1.5.3]
K01539	0	0	0	0	0	0	0	0	sodium/potassium-transporting ATPase subunit alpha [EC:3.6.3.9]
K01531	9.14803e-05	0.000168846	0.00026315	0.000354517	0.000118671	6.70048e-05	0.000103534	0.000322274	Mg2+-importing ATPase [EC:3.6.3.2]
K04720	0.000118736	0.000257988	0.000454432	0.00070421	0.00014879	4.82305e-05	0.000128652	0.000544512	threonine-phosphate decarboxylase [EC:4.1.1.81]
K01533	0.00153924	0.00110746	0.00090997	0.000704038	0.000965932	0.00134851	0.00117625	0.000759836	Cu2+-exporting ATPase [EC:3.6.3.4]
K01534	0.00106079	0.00125638	0.00142831	0.00152315	0.00143098	0.00155017	0.00152024	0.00150219	Cd2+/Zn2+-exporting ATPase [EC:3.6.3.3 3.6.3.5]
K01535	0	0	0	0	0	0	0	0	H+-transporting ATPase [EC:3.6.3.6]
K01537	0.000291442	0.000557662	0.00057871	0.000588966	0.000717145	0.000215904	0.000310909	0.000652275	Ca2+-transporting ATPase [EC:3.6.3.8]
K14358	0	0	0	0	0	0	0	0	secernin
K14605	0	0	0	0	0	0	0	0	lycopene cyclase CruA
K14606	0	0	0	0	0	0	0	0	lycopene cyclase CruP
K00413	0.000372128	0.000140005	6.34657e-05	0	3.01195e-07	0.000172206	5.08482e-05	1.21997e-06	ubiquinol-cytochrome c reductase cytochrome c1 subunit [EC:1.10.2.2];ubiquinol-cytochrome c reductase cytochrome c1 subunit
K10120	8.0956e-07	5.24365e-06	5.52837e-06	1.42978e-05	1.32526e-05	1.35952e-05	6.12628e-06	3.04992e-06	putative sugar transport system substrate-binding protein
K05600	0	0	0	0	0	0	0	0	anthranilate 1,2-dioxygenase (deaminating, decarboxylating) small subunit [EC:1.14.12.1]
K05777	1.61912e-06	1.31091e-06	2.21135e-06	3.44526e-07	4.51792e-06	5.37334e-05	9.18943e-06	1.01664e-06	putative thiamine transport system substrate-binding protein
K03972	0	0	0	0	3.91553e-06	0	0	0	phage shock protein E
K03973	3.26523e-05	5.50583e-05	6.54559e-05	6.45985e-05	4.9396e-05	6.21494e-05	3.73703e-05	5.28652e-05	phage shock protein C
K03970	2.69853e-07	1.04873e-06	8.84539e-07	3.44526e-07	4.21673e-06	6.4739e-07	0	6.09983e-07	phage shock protein B
K03971	0	0	0	0	3.91553e-06	0	0	0	phage shock protein D
K03976	0.000358905	0.000608788	0.00065279	0.000673031	0.000863526	0.000425011	0.000601601	0.00073076	putative transcription regulator
K03977	0.000753431	0.000804114	0.000755397	0.000700421	0.000903886	0.000752267	0.000809588	0.000750076	GTP-binding protein
K03974	2.69853e-07	1.04873e-06	8.84539e-07	3.44526e-07	4.21673e-06	6.4739e-07	0	6.09983e-07	psp operon transcriptional activator
K03975	0.000214264	0.000326679	0.000233076	0.000150385	0.000616546	0.000190656	0.000303557	0.000283236	membrane-associated protein
K03978	0.000741287	0.000778158	0.000735716	0.000687845	0.000895452	0.000602396	0.000664395	0.000743773	GTP-binding protein
K03979	0.000753431	0.000804114	0.000755397	0.000700421	0.000903886	0.000752267	0.000809588	0.000750076	GTP-binding protein
K13378	0.000555089	0.000439942	0.000266467	9.50891e-05	0.000527392	0.000150518	0.000168473	0.000239317	NADH dehydrogenase I subunit C/D [EC:1.6.5.3];NADH-quinone oxidoreductase subunit C/D [EC:1.6.5.3]
K02372	0.000538358	0.000433388	0.000506178	0.000594479	0.000256618	0.000430191	0.000370334	0.000512996	3R-hydroxymyristoyl ACP dehydrase [EC:4.2.1.-]
K02371	0.000261758	0.000512567	0.000552837	0.000605504	0.000580101	0.000137247	0.00027262	0.000654105	enoyl-[acyl carrier protein] reductase II [EC:1.3.1.-]
K02377	0.000236661	0.000386457	0.00033126	0.000266318	0.000621064	6.70048e-05	0.000231574	0.000383069	GDP-L-fucose synthase [EC:1.1.1.271]
K02379	0.000413146	0.000179857	0.000104597	1.44701e-05	4.87936e-05	0.000491693	0.000347667	4.79853e-05	FdhD protein
K03396	0	0	0	0	0	0	0	0	S-(hydroxymethyl)glutathione synthase [EC:4.4.1.22]
K03397	0	0	0	0	0	0	0	0	indoleacetate---lysine synthetase [EC:6.3.2.20]
K03394	0.000115767	0.000226264	0.000376371	0.000570707	0.000173789	5.56755e-05	0.000174599	0.00048758	precorrin-2 C20-methyltransferase / cobalt-factor-2 C20-methyltransferase [EC:2.1.1.130 2.1.1.151];precorrin-2/cobalt-factor-2 C20-methyltransferase [EC:2.1.1.130 2.1.1.151]
K03395	0	0	0	0	0	0	0	0	gentamicin 3'-N-acetyltransferase [EC:2.3.1.60]
K03392	2.69853e-07	2.62183e-07	4.4227e-07	3.44526e-07	0	4.53173e-06	1.83789e-06	0	aminocarboxymuconate-semialdehyde decarboxylase [EC:4.1.1.45]
K03393	0	0	0	0	0	0	0	0	aromatic amino acid hydroxylase [EC:1.14.16.-]
K03390	0.000162452	0.000276603	0.000187743	9.30219e-05	0.000445166	4.43462e-05	0.000120994	0.000216341	heterodisulfide reductase subunit C [EC:1.8.98.1]
K03391	0	0	0	0	0	0	0	0	pentachlorophenol monooxygenase [EC:1.14.13.50]
K03399	1.07941e-06	2.62183e-07	2.21135e-07	1.72263e-07	1.20478e-06	0	6.12628e-07	1.42329e-06	precorrin-6Y C5,15-methyltransferase [EC:2.1.1.132]
K03027	0	0	0	0	0	0	0	0	DNA-directed RNA Polymerase III subunit C5 [EC:2.7.7.6];DNA-directed RNA polymerases I and III subunit RPAC1
K12136	0	0	0	0	3.01195e-07	0	0	0	hydrogenase-4 component A [EC:1.-.-.-]
K12137	2.69853e-06	5.24365e-07	2.21135e-06	4.82336e-06	2.40956e-06	1.94217e-06	2.45051e-06	3.86323e-06	hydrogenase-4 component B [EC:1.-.-.-]
K06610	0	0	0	0	0	0	0	0	MFS transporter, SP family, inositol transporter
K12138	0	0	0	0	0	0	0	0	hydrogenase-4 component C [EC:1.-.-.-]
K12139	0	0	0	0	0	0	0	0	hydrogenase-4 component D [EC:1.-.-.-]
K11444	0	0	0	0	0	0	0	0	two-component system, chemotaxis family, response regulator WspR [EC:2.7.7.65]
K11440	0	0	0	0	0	0	0	0	choline dehydrogenase [EC:1.1.1.1]
K11443	0	0	0	0	0	0	0	0	two-component system, cell cycle response regulator DivK
K11442	1.1064e-05	1.38957e-05	1.74697e-05	0	2.40956e-06	0.000143397	9.95521e-05	1.21997e-06	putative uridylyltransferase [EC:2.7.7.-]
K00612	1.07941e-06	1.31091e-06	6.63404e-07	1.72263e-07	4.81912e-06	1.03582e-05	1.16399e-05	4.06655e-07	carbamoyltransferase [EC:2.1.3.-]
K00613	1.75405e-05	2.28099e-05	1.99021e-05	8.7854e-06	3.34326e-05	1.65084e-05	5.29924e-05	4.06655e-05	glycine amidinotransferase [EC:2.1.4.1]
K00610	0.000253392	0.000460392	0.000502197	0.000552791	0.000599378	5.66466e-05	0.000217483	0.000571961	aspartate carbamoyltransferase regulatory subunit
K00611	0.000144372	0.000276865	0.000409763	0.000533842	0.000192765	0.000492987	0.000492553	0.000458301	ornithine carbamoyltransferase [EC:2.1.3.3]
K00616	0.000498959	0.000354733	0.000380352	0.000397927	0.000192464	0.000615668	0.000458859	0.000394049	transaldolase [EC:2.2.1.2]
K00617	0	0	0	0	0	0	0	0	None
K00614	0	0	0	0	0	0	0	0	None
K00615	0.00119464	0.0016271	0.00196235	0.00219308	0.00172193	0.00113843	0.00169729	0.00202087	transketolase [EC:2.2.1.1]
K00619	0.000379684	0.000142103	6.81095e-05	9.47445e-06	3.91553e-06	0.000201986	7.47407e-05	9.5564e-06	amino-acid N-acetyltransferase [EC:2.3.1.1]
K10863	0	0	0	0	0	0	0	0	aprataxin [EC:3.-.-.-]
K07874	0	0	0	0	0	0	0	0	Ras-related protein Rab-1A
K06234	0	0	0	0	0	0	0	0	Ras-related protein Rab-23
K10240	5.39707e-07	0	0	0	0	7.76868e-06	2.75683e-06	0	cellobiose transport system substrate-binding protein
K10241	5.39707e-07	0	0	0	0	7.76868e-06	2.45051e-06	0	cellobiose transport system permease protein
K10242	2.69853e-07	0	0	0	0	4.53173e-06	1.83789e-06	0	cellobiose transport system permease protein
K10243	1.1064e-05	5.24365e-07	0	0	4.21673e-06	0.000147605	0.00014213	2.03328e-07	cellobiose transport system ATP-binding protein
K04110	0	0	0	0	0	0	0	0	benzoate-CoA ligase [EC:6.2.1.25]
K04113	0	0	0	0	0	0	0	0	benzoyl-CoA reductase subunit [EC:1.3.99.15];benzoyl-CoA reductase subunit [EC:1.3.7.8]
K04112	0	0	0	0	0	0	0	0	benzoyl-CoA reductase subunit [EC:1.3.99.15];benzoyl-CoA reductase subunit [EC:1.3.7.8]
K04115	0	0	0	0	0	0	0	0	benzoyl-CoA reductase subunit [EC:1.3.99.15];benzoyl-CoA reductase subunit [EC:1.3.7.8]
K04114	0	0	0	0	0	0	0	0	benzoyl-CoA reductase subunit [EC:1.3.99.15];benzoyl-CoA reductase subunit [EC:1.3.7.8]
K04117	0	0	0	0	0	0	0	0	cyclohexanecarboxyl-CoA dehydrogenase [EC:1.3.99.-]
K04116	0	0	0	0	0	0	0	0	cyclohexanecarboxylate-CoA ligase [EC:6.2.1.-]
K04118	0	0	0	0	0	0	0	0	pimeloyl-CoA dehydrogenase [EC:1.3.1.62]
K05517	0	0	0	0	3.91553e-06	0	0	0	nucleoside-specific channel-forming protein
K07705	1.80802e-05	2.56939e-05	3.80352e-05	2.44613e-05	7.22868e-06	0.00019972	0.000112111	2.62293e-05	two-component system, LytT family, response regulator LytT
K07704	3.61604e-05	4.95525e-05	5.9043e-05	3.4108e-05	4.09625e-05	0.000244713	0.000173986	6.79115e-05	two-component system, LytT family, sensor histidine kinase LytS [EC:2.7.13.3]
K07707	6.17964e-05	0.000104086	0.000153025	0.000209472	0.000124996	0.000215257	0.000178887	0.000159816	two-component system, AgrA family, response regulator AgrA
K07706	6.88126e-05	0.000109854	0.000164303	0.000196724	9.03585e-05	0.000189038	0.000173068	0.000142329	two-component system, AgrA family, sensor histidine kinase AgrC [EC:2.7.13.-]
K07701	1.34927e-06	2.62183e-07	0	0	4.81912e-06	0	3.06314e-07	1.21997e-06	two-component system, CitB family, sensor histidine kinase DcuS [EC:2.7.13.3]
K07700	0	0	0	0	3.91553e-06	0	0	0	two-component system, CitB family, cit operon sensor histidine kinase CitA [EC:2.7.13.3]
K07703	1.34927e-06	2.62183e-07	0	0	4.81912e-06	0	3.06314e-07	1.21997e-06	two-component system, CitB family, response regulator DcuR
K07702	0	0	0	0	3.91553e-06	0	0	0	two-component system, CitB family, response regulator CitB
K07709	5.39707e-06	3.40837e-06	5.74951e-06	9.64672e-06	7.22868e-06	4.85542e-06	5.20734e-06	8.53977e-06	two-component system, NtrC family, sensor histidine kinase HydH [EC:2.7.13.3]
K07708	0.000372128	0.000140792	6.41291e-05	3.44526e-07	7.83107e-06	0.000152137	4.22714e-05	1.82995e-06	two-component system, NtrC family, nitrogen regulation sensor histidine kinase GlnL [EC:2.7.13.3]
K01955	0.000881611	0.00101858	0.001084	0.00112625	0.00122104	0.000765862	0.0010332	0.00109594	carbamoyl-phosphate synthase large subunit [EC:6.3.5.5]
K13042	0	0	0	0	0	0	0	0	dimethylglycine N-methyltransferase [EC:2.1.1.161]
K09934	0	0	0	0	3.91553e-06	0	0	0	hypothetical protein
K09935	9.49884e-05	0.000180906	0.000262708	0.000358996	0.000193969	7.3155e-05	0.000192059	0.000240333	hypothetical protein
K06216	2.72552e-05	2.70048e-05	2.85264e-05	1.15416e-05	5.96366e-05	3.65775e-05	5.78934e-05	2.46027e-05	putative ribose uptake protein
K09937	2.96839e-06	2.62183e-06	3.31702e-06	4.99562e-06	8.73465e-06	2.58956e-06	5.51366e-06	4.26988e-06	hypothetical protein
K13745	1.07941e-06	0	0	0	6.0239e-07	1.32715e-05	1.34778e-05	0	L-2,4-diaminobutyrate decarboxylase [EC:4.1.1.86]
K13746	0	0	0	0	0	0	0	0	carboxynorspermidine dehydrogenase
K13747	0.000597725	0.000520957	0.000399591	0.000259256	0.000590041	0.000173824	0.000229123	0.000408689	carboxynorspermidine decarboxylase [EC:4.1.1.-]
K13740	0	0	0	0	0	0	0	0	secreted effector protein SptP
K13741	0	0	0	0	0	0	0	0	guanine nucleotide exchange factor SopE
K13742	0	0	0	0	0	0	0	0	protein IpgB1
K06211	0.000398304	0.000227837	0.000190839	0.000179498	2.6204e-05	0.000111351	4.22714e-05	0.000130536	HipB family transcriptional regulator, involved in the regulation of NAD biosynthesis
K06212	1.75405e-05	2.28099e-05	1.99021e-05	8.7854e-06	3.73482e-05	1.65084e-05	5.29924e-05	4.06655e-05	formate transporter
K09933	0.000371318	0.000140005	6.34657e-05	0	4.21673e-06	0.000151813	3.92082e-05	1.21997e-06	hypothetical protein
K02618	7.28604e-06	2.62183e-07	0	0	3.31314e-06	0.000107467	0.000105678	2.03328e-07	phenylacetic acid degradation protein
K02619	0.000575058	0.000445972	0.000274871	8.37197e-05	0.000537934	0.000442491	0.000398208	0.000210038	4-amino-4-deoxychorismate lyase [EC:4.1.3.38]
K02968	0.000752621	0.000776847	0.000727976	0.000671136	0.00090238	0.000751943	0.00080775	0.000732387	small subunit ribosomal protein S20
K02966	0	0	0	0	0	0	0	0	small subunit ribosomal protein S19e
K02967	0.000753431	0.000781828	0.000738811	0.000688707	0.000903886	0.000752267	0.000809588	0.000746416	small subunit ribosomal protein S2
K02616	1.88897e-06	0	0	0	3.01195e-07	1.87743e-05	5.81997e-06	0	phenylacetic acid degradation operon negative regulatory protein
K02965	0.000753161	0.000781566	0.000738811	0.000688707	0.00089997	0.000752267	0.000809588	0.000746416	small subunit ribosomal protein S19
K02962	0	0	0	0	0	0	0	0	small subunit ribosomal protein S17e
K02611	8.0956e-06	2.62183e-07	0	0	3.61434e-06	0.000156345	0.000122832	2.03328e-07	phenylacetic acid degradation protein
K02613	9.71472e-06	2.62183e-07	0	0	3.61434e-06	0.000181917	0.000145499	2.03328e-07	phenylacetic acid degradation NADH oxidoreductase
K03569	0.00082926	0.00104689	0.0011143	0.0012446	0.00104906	0.000633795	0.000733622	0.00115084	rod shape-determining protein MreB and related proteins
K03568	5.12722e-05	9.20261e-05	6.78884e-05	1.77431e-05	0.000176199	0.000135628	0.000184095	9.35308e-06	TldD protein
K03565	0.000704857	0.000719691	0.000692152	0.000680438	0.000750578	0.000628939	0.000647242	0.00074052	regulatory protein
K06218	4.53354e-05	6.08263e-05	4.31213e-05	3.44526e-06	0.000150597	8.96635e-05	0.00016204	4.06655e-07	RelE protein
K03567	4.31766e-06	2.62183e-06	3.53816e-06	5.16788e-06	9.63823e-06	2.58956e-06	5.81997e-06	5.48985e-06	glycine cleavage system transcriptional repressor
K03566	2.15883e-06	0	0	0	4.81912e-06	0.000136599	4.90103e-05	0	LysR family transcriptional regulator, glycine cleavage system transcriptional activator
K03561	0.00111962	0.000889847	0.000541559	0.000194312	0.00107918	0.000461589	0.000401884	0.000487173	biopolymer transport protein ExbB
K03560	0.000372937	0.000140792	6.41291e-05	3.44526e-07	7.83107e-06	0.000172529	5.39113e-05	1.82995e-06	biopolymer transport protein TolR
K03563	0.000451465	0.00034241	0.000431434	0.000587072	9.06596e-05	0.000149547	0.000111498	0.000424752	carbon storage regulator
K03562	0.000377255	0.000143938	6.94363e-05	9.47445e-06	1.02406e-05	0.000177061	5.8506e-05	9.14975e-06	biopolymer transport protein TolQ
K06430	0	0	0	0	0	0	0	0	small acid-soluble spore protein M (minor)
K01709	1.18736e-05	3.0151e-05	5.13033e-05	7.14891e-05	1.98789e-05	2.91325e-06	1.10273e-05	7.50279e-05	CDP-glucose 4,6-dehydratase [EC:4.2.1.45]
K01708	0	0	0	0	3.91553e-06	0	0	0	galactarate dehydratase [EC:4.2.1.42]
K01707	2.69853e-07	0	0	0	3.01195e-07	7.44498e-06	3.98208e-06	0	5-dehydro-4-deoxyglucarate dehydratase [EC:4.2.1.41]
K01706	6.47648e-06	1.96637e-05	3.4497e-05	4.3927e-05	8.13226e-06	5.01727e-05	2.1442e-05	4.85953e-05	glucarate dehydratase [EC:4.2.1.40]
K01705	0	0	0	0	0	0	0	0	homoaconitate hydratase [EC:4.2.1.36]
K01704	0.00139406	0.00141893	0.00145551	0.00150695	0.00133188	0.00114232	0.00118942	0.00155342	3-isopropylmalate/(R)-2-methylmalate dehydratase small subunit [EC:4.2.1.33 4.2.1.35]
K01703	0.00139568	0.00143073	0.00147408	0.00152608	0.00133309	0.001097	0.00117594	0.00157864	3-isopropylmalate/(R)-2-methylmalate dehydratase large subunit [EC:4.2.1.33 4.2.1.35]
K01702	0	0	0	0	0	0	0	0	3-isopropylmalate dehydratase [EC:4.2.1.33]
K14165	0	0	0	0	0	0	0	0	dual specificity phosphatase [EC:3.1.3.16 3.1.3.48]
K14164	0	0	0	0	0	0	0	0	glycyl-tRNA synthetase [EC:6.1.1.14]
K14166	0	0	0	0	0	0	0	0	copper transport protein
K14161	9.71472e-06	2.62183e-07	0	0	4.21673e-06	0.000159582	0.000133553	2.03328e-07	protein ImuB
K14160	1.61912e-06	7.86548e-07	6.63404e-07	3.44526e-07	3.91553e-06	4.5641e-05	1.92978e-05	6.09983e-07	protein ImuA
K14162	1.16037e-05	2.62183e-07	0	0	4.51792e-06	0.000192275	0.000158671	2.03328e-07	error-prone DNA polymerase [EC:2.7.7.7]
K05396	8.63531e-06	4.19492e-05	5.10821e-05	6.0292e-05	1.77705e-05	3.88434e-06	9.80205e-06	5.40852e-05	D-cysteine desulfhydrase [EC:4.4.1.15]
K03709	6.01773e-05	2.98888e-05	3.71507e-05	2.48058e-05	5.69258e-05	0.000591391	0.000504499	2.58226e-05	DtxR family transcriptional regulator, Mn-dependent transcriptional regulator
K03708	3.56207e-05	2.96266e-05	3.75929e-05	3.13518e-05	5.93354e-05	0.000262193	0.000151932	2.07394e-05	transcriptional regulator CtsR
K08160	0	0	0	0	3.91553e-06	0	0	0	MFS transporter, DHA1 family, multidrug/chloramphenicol efflux transport protein
K03701	0.000997648	0.00117484	0.00109086	0.000999469	0.00152254	0.000934831	0.00107149	0.00114962	excinuclease ABC subunit A
K03700	0.000145991	0.000274243	0.000384332	0.000492499	0.000294267	0.000360272	0.000384424	0.00037819	recombination protein U
K03703	0.000694063	0.000681412	0.000571855	0.000461492	0.000835816	0.000745469	0.00076211	0.000566878	excinuclease ABC subunit C
K03702	0.000753431	0.000781828	0.000738811	0.000688707	0.000903886	0.000752267	0.000809588	0.000746416	excinuclease ABC subunit B
K03705	0.000192945	0.000338478	0.000468585	0.000588277	0.000360831	0.000598512	0.000633458	0.000502016	heat-inducible transcriptional repressor
K03704	0.00141349	0.000902432	0.000863532	0.000849772	0.000499381	0.00140969	0.00108619	0.000772645	cold shock protein (beta-ribbon, CspA family)
K03707	4.12876e-05	3.8803e-05	4.77651e-05	2.48058e-05	2.25896e-05	0.000542836	0.000431597	2.6026e-05	transcriptional activator TenA [EC:3.5.99.2];thiaminase (transcriptional activator TenA) [EC:3.5.99.2]
K03706	7.98766e-05	0.000170419	0.00030406	0.000439959	6.98772e-05	0.000215581	0.000184095	0.000338134	transcriptional pleiotropic repressor
K06289	0	0	0	0	0	0	0	0	spore germination protein AB
K06288	0	0	0	0	0	0	0	0	spore germination protein AA
K06283	7.15112e-05	0.000180382	0.000286148	0.000375877	5.99378e-05	4.33751e-05	7.53533e-05	0.000318208	putative DeoR family transcriptional regulator, stage III sporulation protein D
K06282	2.64456e-05	2.77913e-05	2.7863e-05	2.08438e-05	5.45163e-05	2.26586e-05	6.31007e-05	5.28652e-05	hydrogenase small subunit [EC:1.12.99.6]
K06281	2.64456e-05	2.77913e-05	2.76419e-05	2.08438e-05	5.45163e-05	2.26586e-05	6.31007e-05	5.28652e-05	hydrogenase large subunit [EC:1.12.99.6]
K06287	0.000720239	0.00074722	0.000700776	0.000652531	0.00081413	0.000565819	0.000675423	0.000708801	septum formation protein
K06286	3.3192e-05	3.40837e-05	3.73718e-05	3.49693e-05	7.86119e-05	0.000282586	0.000166022	3.41591e-05	septation ring formation regulator
K06285	1.07941e-06	3.67056e-06	5.74951e-06	1.20584e-05	9.03585e-07	3.10747e-05	1.01084e-05	5.69318e-06	transcription attenuation protein (tryptophan RNA-binding attenuator protein)
K06284	3.10331e-05	7.15758e-05	0.000122066	0.000148835	7.07808e-05	4.20803e-05	6.37133e-05	0.000147616	transcriptional pleiotropic regulator of transition state genes
K08161	2.18581e-05	3.14619e-05	2.89687e-05	5.92584e-05	0.000115659	4.5641e-05	6.52449e-05	5.61185e-05	MFS transporter, DHA1 family, multidrug resistance protein
K07540	0	0	0	0	0	0	0	0	benzylsuccinate synthase [EC:4.1.99.11]
K06438	5.28913e-05	0.000117196	0.000218039	0.000334362	6.59617e-05	4.40225e-05	7.68849e-05	0.000266969	similar to stage IV sporulation protein
K06869	0	0	0	0	0	0	0	0	None
K06868	0	0	0	0	0	0	0	0	Sep-tRNA:Cys-tRNA synthetase [EC:2.5.1.73]
K06867	2.48265e-05	1.83528e-06	8.84539e-07	3.44526e-07	1.83729e-05	0.000458352	0.000401272	1.01664e-06	None
K06866	0	0	0	0	3.91553e-06	0	0	0	autonomous glycyl radical cofactor
K06865	0	0	0	0	0	0	0	0	ATPase
K06864	5.93678e-05	0.000130567	0.000234845	0.000412742	6.86724e-05	9.06346e-06	6.21818e-05	0.000293199	None
K06863	0	0	0	0	0	0	0	0	5-formaminoimidazole-4-carboxamide-1-(beta)-D-ribofuranosyl 5'-monophosphate synthetase [EC:6.3.4.-]
K06862	0	0	0	0	0	0	0	0	energy-converting hydrogenase B subunit Q
K06861	0.000562644	0.000445186	0.000271554	9.99124e-05	0.000543958	0.000218818	0.000203393	0.000245417	lipopolysaccharide export system ATP-binding protein [EC:3.6.3.-]
K06860	9.71472e-06	2.62183e-07	0	0	3.91553e-06	0.000136599	0.000139067	2.03328e-07	None
K12659	0	0	0	0	0	0	0	0	N-acetyl-gamma-glutamyl-phosphate reductase / acetylglutamate kinase [EC:1.2.1.38 2.7.2.8]
K12658	0	0	0	0	0	0	0	0	4-hydroxyproline epimerase [EC:5.1.1.8]
K07547	0	0	0	0	0	0	0	0	2-[hydroxy(phenyl)methyl]-succinyl-CoA dehydrogenase BbsC subunit [EC:1.1.1.35]
K07546	0	0	0	0	0	0	0	0	E-phenylitaconyl-CoA hydratase [EC:4.2.1.-]
K15023	0	0	0	0	0	0	0	0	5-methyltetrahydrofolate corrinoid/iron sulfur protein methyltransferase
K15022	2.15883e-06	1.04873e-06	6.63404e-07	3.44526e-07	4.51792e-06	3.23695e-07	3.36946e-06	1.82995e-06	formate dehydrogenase beta subunit [EC:1.2.1.43]
K15020	0	0	0	0	0	0	0	0	acryloyl-coenzyme A reductase [EC:1.3.1.84]
K15024	6.42251e-05	0.000136073	0.000229538	0.000318169	4.66852e-05	2.36297e-05	6.09565e-05	0.000279169	propanediol utilization protein
K08700	0	0	0	0	0	0	0	0	carbon dioxide concentrating mechanism protein CcmO
K08162	2.77949e-05	6.55456e-05	0.00011101	0.000167784	2.6204e-05	1.94217e-06	1.86852e-05	0.00012586	MFS transporter, DHA1 family, multidrug resistance protein
K07544	0	0	0	0	0	0	0	0	benzylsuccinate CoA-transferase BbsF subunit [EC:2.8.3.15]
K00137	5.66692e-06	2.62183e-07	0	0	6.62629e-06	8.99872e-05	9.83269e-05	2.03328e-07	aminobutyraldehyde dehydrogenase [EC:1.2.1.19]
K00135	0.000452274	0.000191655	0.000123172	5.25402e-05	9.54788e-05	0.000956518	0.000710036	6.66915e-05	succinate-semialdehyde dehydrogenase (NADP+) [EC:1.2.1.16]
K00134	0.00115173	0.000939138	0.000824612	0.000695597	0.00093521	0.00114944	0.00106628	0.000756989	glyceraldehyde 3-phosphate dehydrogenase [EC:1.2.1.12]
K00133	0.000753431	0.000781566	0.000737706	0.000688707	0.000907199	0.000728637	0.000823985	0.000744586	aspartate-semialdehyde dehydrogenase [EC:1.2.1.11]
K00132	0	0	2.21135e-07	5.16788e-07	0	0	0	4.06655e-07	acetaldehyde dehydrogenase (acetylating) [EC:1.2.1.10]
K00131	3.23824e-06	1.04873e-06	1.32681e-06	1.3781e-06	1.50597e-05	4.53173e-06	9.18943e-06	2.64326e-06	glyceraldehyde-3-phosphate dehydrogenase (NADP) [EC:1.2.1.9]
K00130	0.000426099	0.000220758	0.000193272	0.000169162	4.84924e-05	0.000469681	0.000319486	0.000130943	betaine-aldehyde dehydrogenase [EC:1.2.1.8]
K00139	0	0	0	0	0	0	0	0	succinate-semialdehyde dehydrogenase [EC:1.2.1.24]
K00138	0	0	0	0	3.91553e-06	0	0	0	aldehyde dehydrogenase [EC:1.2.1.-]
K00429	0	0	0	0	0	0	0	0	catalase [EC:1.11.1.6]
K00428	0.000162452	0.000268999	0.000177129	8.0619e-05	0.000464442	0.00011038	0.000152851	0.000188688	cytochrome c peroxidase [EC:1.11.1.5]
K00421	0	0	0	0	0	0	0	0	None
K00423	0	0	0	0	0	0	0	0	L-ascorbate oxidase [EC:1.10.3.3]
K00425	0.000621742	0.000501555	0.000327943	0.000145218	0.000663833	0.00058524	0.000540338	0.000321461	cytochrome d ubiquinol oxidase subunit I [EC:1.10.3.-];cytochrome bd-I oxidase subunit I [EC:1.10.3.-]
K00427	0	0	0	0	3.91553e-06	0	0	0	L-lactate permease
K00426	0.000621742	0.000501555	0.000327943	0.000145218	0.000663833	0.00058524	0.000540338	0.000321461	cytochrome d ubiquinol oxidase subunit II [EC:1.10.3.-];cytochrome bd-I oxidase subunit II [EC:1.10.3.-]
K14292	0	0	0	0	0	0	0	0	trimethylguanosine synthase [EC:2.1.1.-]
K14379	0	0	0	0	0	0	0	0	tartrate-resistant acid phosphatase type 5 [EC:3.1.3.2]
K14370	0	0	0	0	0	0	0	0	erythromycin B/D C-12 hydroxylase [EC:1.14.-.-]
K14371	0	0	0	0	0	0	0	0	type I polyketide synthase AVES
K14372	0	0	0	0	0	0	0	0	cytochrome P450 hydroxylase [EC:1.14.-.-]
K14373	0	0	0	0	0	0	0	0	C-5 ketoreductase
K14374	0	0	0	0	0	0	0	0	avermectin B 5-O-methyltransferase [EC:2.1.1.-]
K14375	0	0	0	0	0	0	0	0	dTDP-L-oleandrosyltransferase [EC:2.4.1.-]
K09845	0	0	0	0	0	0	0	0	methoxyneurosporene dehydrogenase [EC:1.14.99.-]
K14082	0	0	0	0	0	0	0	0	methylcobamide:CoM methyltransferase [EC:2.1.1.-]
K14083	0	2.62183e-07	8.84539e-07	2.06715e-06	0	3.23695e-07	0	1.42329e-06	trimethylamine methyltransferase [EC:2.1.1.-]
K14080	0	0	0	0	0	0	0	0	methylcobalamin:coenzyme M methyltransferase [EC:2.1.1.-]
K14081	0	0	2.21135e-07	1.72263e-07	0	0	0	0	methanol corrinoid protein
K14086	2.77949e-05	6.52834e-05	0.00011101	0.000167784	2.22884e-05	1.61847e-06	1.86852e-05	0.00012586	ech hydrogenase subunit A
K14087	4.72244e-05	8.96664e-05	0.000133565	0.000181393	5.69258e-05	2.07165e-05	7.4128e-05	0.000170185	ech hydrogenase subunit B
K14084	4.58751e-06	1.23226e-05	2.27769e-05	3.15241e-05	4.21673e-06	2.91325e-06	5.51366e-06	3.00925e-05	trimethylamine corrinoid protein
K14088	4.72244e-05	8.96664e-05	0.000133565	0.000181393	5.69258e-05	2.07165e-05	7.4128e-05	0.000170185	ech hydrogenase subunit C
K14089	2.96839e-05	6.71187e-05	0.000113663	0.000172607	2.34932e-05	4.20803e-06	2.11357e-05	0.00012952	ech hydrogenase subunit D
K01552	0.000117116	0.00018379	0.000293888	0.000461148	0.000233125	0.000152784	0.000215339	0.000365177	None
K01551	0.00038751	0.000149968	8.00508e-05	3.22131e-05	2.71075e-05	0.000284852	0.00016204	3.02958e-05	arsenite-transporting ATPase [EC:3.6.3.16]
K01556	2.69853e-06	0	0	0	6.0239e-07	7.25077e-05	2.7262e-05	0	kynureninase [EC:3.7.1.3]
K01557	0	0	0	0	0	0	0	0	acylpyruvate hydrolase [EC:3.7.1.5]
K01554	8.0956e-07	2.62183e-07	0	0	7.83107e-06	0	1.83789e-06	0	None
K01555	0.000371318	0.000140005	6.34657e-05	0	3.01195e-07	0.000151813	3.92082e-05	1.21997e-06	fumarylacetoacetase [EC:3.7.1.2]
K04708	0	0	0	0	0	0	0	0	3-dehydrosphinganine reductase [EC:1.1.1.102]
K03955	0	0	0	0	0	0	0	0	NADH dehydrogenase (ubiquinone) 1 alpha/beta subcomplex 1 [EC:1.6.5.3 1.6.99.3]
K13689	0	0	0	0	0	0	0	0	beta-1,4-N-acetylgalactosaminyltransferase [EC:2.4.1.-]
K13688	4.58751e-06	2.35964e-06	3.09589e-06	4.47883e-06	1.56621e-05	9.71085e-07	9.18943e-06	4.87987e-06	cyclic beta-1,2-glucan synthetase [EC:2.4.1.-]
K13683	0	0	0	0	3.91553e-06	0	0	0	putative colanic acid biosynthesis glycosyltransferase [EC:2.4.-.-]
K13685	8.41943e-05	0.000113001	0.000104597	5.99475e-05	0.000244871	0.000303949	0.000321324	6.42516e-05	UDP-N-acetylglucosamine:undecaprenyl-P N-acetylglucosaminyl 1-P transferase [EC:2.7.8.-]
K13684	0	0	0	0	3.91553e-06	0	0	0	putative colanic acid biosynthesis glycosyltransferase [EC:2.4.-.-]
K13687	6.20663e-06	2.62183e-07	0	0	3.31314e-06	0.000100022	0.000110273	2.03328e-07	arabinofuranosyltrasnferase [EC:2.4.2.-];arabinofuranosyltransferase [EC:2.4.2.-]
K13686	8.36546e-06	2.62183e-07	0	0	4.21673e-06	0.000109409	0.000123445	2.03328e-07	arabinofuranosyltransferase [EC:2.4.2.-]
K14159	0.000370509	0.000140005	6.34657e-05	0	0	0.000106172	2.29736e-05	1.21997e-06	ribonuclease HI / DNA polymerase III subunit epsilon [EC:3.1.26.4 2.7.7.7]
K02399	8.0956e-07	0	0	0	4.21673e-06	4.5641e-05	1.62347e-05	0	flagella synthesis protein FlgN
K02398	1.2953e-05	2.93644e-05	6.74461e-05	0.000155209	3.2529e-05	8.06e-05	4.74787e-05	8.29577e-05	negative regulator of flagellin synthesis FlgM
K02395	1.05243e-05	3.11997e-05	6.61193e-05	0.000150041	3.61434e-05	4.79068e-05	3.33882e-05	7.90945e-05	flagellar protein FlgJ
K02394	4.0478e-06	1.5731e-06	2.43248e-06	4.47883e-06	6.32509e-06	4.79068e-05	1.89915e-05	4.87987e-06	flagellar P-ring protein precursor FlgI
K02397	3.93986e-05	9.43857e-05	0.000178235	0.000322993	5.02995e-05	8.22185e-05	6.58575e-05	0.000207598	flagellar hook-associated protein 3 FlgL
K02396	8.58134e-05	0.00019585	0.000353595	0.000567778	9.75871e-05	9.19293e-05	0.000109967	0.000407265	flagellar hook-associated protein 1 FlgK
K02391	8.0956e-07	0	0	0	4.21673e-06	4.5641e-05	1.62347e-05	0	flagellar basal-body rod protein FlgF
K02390	8.06862e-05	0.000193753	0.000348287	0.000573635	8.28286e-05	8.83687e-05	9.67953e-05	0.000417025	flagellar hook protein FlgE
K02393	4.0478e-06	1.5731e-06	2.43248e-06	4.47883e-06	6.32509e-06	4.79068e-05	1.89915e-05	4.87987e-06	flagellar L-ring protein precursor FlgH
K02392	0.000133577	0.000298888	0.00052232	0.00080998	0.000149393	0.000157963	0.000167248	0.00061161	flagellar basal-body rod protein FlgG
K13533	2.69853e-07	0	0	0	0	1.9098e-05	3.67577e-06	0	two-component system, sporulation sensor kinase E [EC:2.7.13.3]
K13532	2.69853e-07	0	0	0	0	1.9098e-05	3.67577e-06	0	two-component system, sporulation sensor kinase D [EC:2.7.13.3]
K13531	1.07941e-06	5.24365e-06	5.52837e-06	1.42978e-05	1.35538e-05	3.04273e-05	1.59283e-05	3.04992e-06	methylated-DNA-[protein]-cysteine S-methyltransferase [EC:2.1.1.63]
K13530	1.34927e-06	2.62183e-07	0	0	4.21673e-06	3.10747e-05	1.13336e-05	0	AraC family transcriptional regulator, regulatory protein of adaptative response / methylphosphotriester-DNA alkyltransferase methyltransferase [EC:2.1.1.-]
K01550	0	0	0	0	0	0	0	0	Na+-transporting two-sector ATPase [EC:3.6.3.15]
K05658	0	0	0	0	0	0	0	0	ATP-binding cassette, subfamily B (MDR/TAP), member 1
K14054	3.23824e-06	1.04873e-06	1.32681e-06	1.3781e-06	1.53609e-05	9.71085e-07	8.27048e-06	2.64326e-06	protein MpaA
K02601	0.000843292	0.000910822	0.000860657	0.000768464	0.00114303	0.000854878	0.00108037	0.000883459	transcriptional antiterminator NusG
K02970	0.000720509	0.000753775	0.000710727	0.000661489	0.000862622	0.000585888	0.000609259	0.000685214	small subunit ribosomal protein S21
K05378	0	0	0	0	0	0	0	0	phycoerythrin-associated linker protein
K12339	0.000375906	0.000151279	7.56281e-05	1.3092e-05	1.14454e-05	0.000152784	4.47219e-05	3.51757e-05	cysteine synthase B [EC:2.5.1.47]
K14060	0	0	0	0	0	0	0	0	putative DNA-invertase from lambdoid prophage Rac
K11687	0	0	0	0	0	0	0	0	poly(ADP-ribose) glycohydrolase ARH3 [EC:3.2.1.143]
K11686	2.69853e-07	0	0	0	0	1.9098e-05	3.67577e-06	0	chromosome-anchoring protein RacA
K11685	0	0	0	0	3.91553e-06	0	0	0	DNA-binding protein StpA
K11689	1.48419e-05	2.91023e-05	5.01976e-05	7.76905e-05	1.02406e-05	3.10747e-05	2.66493e-05	8.21444e-05	C4-dicarboxylate transporter, DctQ subunit
K11688	1.37625e-05	2.77913e-05	4.68806e-05	6.20146e-05	1.02406e-05	0.000113617	5.66681e-05	6.70982e-05	C4-dicarboxylate-binding protein DctP
K08939	0	0	0	0	0	0	0	0	light-harvesting protein B-800-850 beta chain
K03048	7.77178e-05	9.43857e-05	8.00508e-05	3.80701e-05	0.000229812	0.000350885	0.000317341	3.5989e-05	DNA-directed RNA polymerase subunit delta [EC:2.7.7.6];DNA-directed RNA polymerase subunit delta
K03049	0	0	0	0	0	0	0	0	DNA-directed RNA polymerase subunit E' [EC:2.7.7.6]
K13821	0.000752351	0.000284206	0.00013047	2.41168e-06	1.77705e-05	0.00041789	0.00015959	9.35308e-06	proline dehydrogenase / delta 1-pyrroline-5-carboxylate dehydrogenase [EC:1.5.99.8 1.5.1.12]
K13820	0	0	0	0	0	0	0	0	flagellar biosynthetic protein FliR/FlhB
K03042	0	0	0	0	0	0	0	0	DNA-directed RNA polymerase subunit A" [EC:2.7.7.6]
K03043	0.000708095	0.000694259	0.000668933	0.000655977	0.000751481	0.000683967	0.000657657	0.000728523	DNA-directed RNA polymerase subunit beta [EC:2.7.7.6]
K03040	0.000793099	0.00081932	0.000723995	0.000554858	0.00104756	0.000819595	0.000950187	0.000677081	DNA-directed RNA polymerase subunit alpha [EC:2.7.7.6]
K03041	0	0	0	0	0	0	0	0	DNA-directed RNA polymerase subunit A' [EC:2.7.7.6]
K03046	0.000752621	0.000776847	0.000727976	0.000671136	0.00090238	0.000752267	0.00080775	0.000732387	DNA-directed RNA polymerase subunit beta' [EC:2.7.7.6]
K03047	0	0	0	0	0	0	0	0	DNA-directed RNA polymerase subunit D [EC:2.7.7.6]
K03044	0	0	0	0	0	0	0	0	DNA-directed RNA polymerase subunit B' [EC:2.7.7.6]
K03045	0	0	0	0	0	0	0	0	DNA-directed RNA polymerase subunit B" [EC:2.7.7.6]
K00348	0.000558597	0.000441778	0.000268015	9.57781e-05	0.000535223	0.000151813	0.000171536	0.00024196	Na+-transporting NADH:ubiquinone oxidoreductase subunit C [EC:1.6.5.-]
K09847	0	0	0	0	0	0	0	0	spheroidene monooxygenase [EC:1.-.-.-]
K00692	5.93678e-06	1.25848e-05	1.1499e-05	2.54949e-05	5.15043e-05	2.68667e-05	3.40009e-05	2.6026e-05	levansucrase [EC:2.4.1.10]
K00638	0.000140594	0.000249336	0.000326616	0.00036468	0.000294569	8.64265e-05	0.000241682	0.00036233	chloramphenicol O-acetyltransferase [EC:2.3.1.28]
K00639	0.000204009	0.000356568	0.000270669	0.000150558	0.000532512	0.000307186	0.000290386	0.000313531	glycine C-acetyltransferase [EC:2.3.1.29]
K00693	0	0	0	0	0	0	0	0	glycogen(starch) synthase [EC:2.4.1.11]
K00634	0.000226947	0.000407432	0.000353816	0.00028699	0.000550584	9.29004e-05	0.000195735	0.000375953	phosphate butyryltransferase [EC:2.3.1.19]
K00635	0.000371049	0.000280011	0.000127153	0	3.01195e-07	0.00011297	3.24693e-05	2.23661e-06	diacylglycerol O-acyltransferase [EC:2.3.1.20]
K00630	0	0	0	0	0	0	0	0	glycerol-3-phosphate O-acyltransferase [EC:2.3.1.15]
K00631	0.000370509	0.000140005	6.34657e-05	0	3.91553e-06	0.000106496	2.29736e-05	1.21997e-06	glycerol-3-phosphate O-acyltransferase [EC:2.3.1.15]
K00632	0.000399113	0.000177498	0.00013843	0.000139188	2.1686e-05	0.000411416	0.000244745	7.50279e-05	acetyl-CoA acyltransferase [EC:2.3.1.16]
K00633	6.09869e-05	0.000104086	0.000151477	0.000215156	0.000118972	7.76868e-06	5.39113e-05	0.000187875	galactoside O-acetyltransferase [EC:2.3.1.18]
K00691	2.45567e-05	2.77913e-05	2.6315e-05	3.65197e-05	9.18644e-05	5.59992e-05	5.32987e-05	3.6599e-05	maltose phosphorylase [EC:2.4.1.8]
K00696	0	0	0	0	0	0	0	0	sucrose-phosphate synthase [EC:2.4.1.14]
K00694	9.44487e-06	1.41579e-05	2.43248e-05	3.23854e-05	2.74087e-05	1.10056e-05	2.66493e-05	3.29391e-05	cellulose synthase (UDP-forming) [EC:2.4.1.12]
K00695	0	0	0	0	0	0	0	0	sucrose synthase [EC:2.4.1.13]
K10854	0	0	0	0	0	0	0	0	acetone carboxylase, alpha subunit [EC:6.4.1.6]
K07811	0	0	0	0	3.91553e-06	0	0	0	trimethylamine-N-oxide reductase (cytochrome c) 1 [EC:1.7.2.3]
K07810	1.07941e-06	7.86548e-07	6.63404e-07	3.44526e-07	7.52987e-06	3.23695e-07	3.06314e-06	6.09983e-07	Cu(I)/Ag(I) efflux system periplasmic protein CusF
K07813	7.50193e-05	0.000197423	0.000385659	0.000675615	9.81895e-05	0.000153755	0.000190221	0.000423328	accessory gene regulator B
K07812	2.18581e-05	2.46452e-05	2.12289e-05	9.30219e-06	4.54804e-05	2.78378e-05	6.27944e-05	4.31055e-05	trimethylamine-N-oxide reductase (cytochrome c) 2 [EC:1.7.2.3]
K07814	3.40015e-05	7.1838e-05	0.000120961	0.000181393	2.56016e-05	5.82651e-06	2.48114e-05	0.000138873	putative two-component system response regulator
K07816	3.3192e-05	5.68936e-05	5.46203e-05	4.78891e-05	7.8913e-05	0.000282586	0.000166329	3.92423e-05	putative GTP pyrophosphokinase [EC:2.7.6.5]
K00090	1.34927e-06	0	0	0	4.51792e-06	5.24386e-05	2.60367e-05	0	gluconate 2-dehydrogenase [EC:1.1.1.215]
K00091	3.40015e-05	7.78682e-05	0.000134008	0.000198964	3.19267e-05	4.85542e-06	2.6343e-05	0.000155749	dihydroflavonol-4-reductase [EC:1.1.1.219]
K00094	1.51118e-05	2.30721e-05	3.75929e-05	4.01372e-05	1.29514e-05	2.58956e-06	1.16399e-05	3.61923e-05	galactitol-1-phosphate 5-dehydrogenase [EC:1.1.1.251]
K00096	3.72398e-05	0.000121653	0.000197252	0.000330745	3.67458e-05	3.88434e-06	3.1244e-05	0.000234437	glycerol-1-phosphate dehydrogenase [NAD(P)] [EC:1.1.1.261]
K00097	0.000580994	0.000485038	0.000337673	0.000179842	0.000559018	0.000258632	0.00022851	0.00034647	4-hydroxythreonine-4-phosphate dehydrogenase [EC:1.1.1.262]
K00098	2.69853e-07	2.62183e-07	4.4227e-07	3.44526e-07	3.91553e-06	4.53173e-06	1.83789e-06	0	L-idonate 5-dehydrogenase [EC:1.1.1.264]
K00099	0.000721048	0.000743025	0.000691931	0.000636167	0.00082437	0.000614373	0.000725352	0.000697008	1-deoxy-D-xylulose-5-phosphate reductoisomerase [EC:1.1.1.267]
K10228	2.69853e-07	0	0	0	0	4.53173e-06	1.83789e-06	0	sorbitol/mannitol transport system permease protein
K10229	2.69853e-07	0	0	0	0	4.53173e-06	1.83789e-06	0	sorbitol/mannitol transport system permease protein
K12548	0	0	0	0	0	0	0	0	autoaggregation protein RapA/B/C
K10222	0	0	0	0	0	0	0	0	2,6-dioxo-6-phenylhexa-3-enoate hydrolase [EC:3.7.1.8]
K10220	2.69853e-07	0	0	0	0	4.53173e-06	1.83789e-06	0	4-oxalmesaconate hydratase [EC:4.2.1.83]
K10221	2.69853e-07	0	0	0	0	4.53173e-06	1.83789e-06	0	2-pyrone-4,6-dicarboxylate lactonase [EC:3.1.1.57]
K10227	2.69853e-07	0	0	0	0	4.53173e-06	1.83789e-06	0	sorbitol/mannitol transport system substrate-binding protein
K05822	2.80648e-05	2.7267e-05	3.16223e-05	2.51504e-05	5.12031e-05	0.00018224	0.000125589	1.3623e-05	tetrahydrodipicolinate N-acetyltransferase [EC:2.3.1.89]
K01949	0	0	0	0	0	0	0	0	None
K01945	0.000747224	0.000747482	0.000710948	0.000652704	0.000866538	0.000635737	0.000766398	0.000717544	phosphoribosylamine--glycine ligase [EC:6.3.4.13]
K01947	0	0	0	0	0	0	0	0	biotin-[acetyl-CoA-carboxylase] ligase / type III pantothenate kinase [EC:6.3.4.15 2.7.1.33]
K01946	0	0	0	0	0	0	0	0	biotin carboxylase [EC:6.3.4.14]
K01941	3.50809e-06	1.04873e-06	1.32681e-06	1.3781e-06	1.53609e-05	5.50281e-06	1.01084e-05	2.64326e-06	urea carboxylase [EC:6.3.4.6]
K01940	0.000678951	0.000657029	0.000624927	0.000607226	0.000678291	0.000571645	0.000593331	0.000671592	argininosuccinate synthase [EC:6.3.4.5]
K06357	0	0	0	0	0	0	0	0	phosphatase RapI regulator
K07729	0.000321665	0.000655194	0.00104287	0.00150041	0.000470165	0.000598188	0.000730253	0.00120024	putative transcriptional regulator
K07728	0	0	0	0	0	0	0	0	putative transcriptional regulator
K07727	0.000599614	0.000620062	0.000712496	0.000770359	0.000362639	0.000325637	0.00044048	0.000698431	putative transcriptional regulator
K07726	2.42868e-05	5.42718e-05	8.49158e-05	0.000110593	3.46374e-05	9.71085e-06	2.90998e-05	0.000109797	putative transcriptional regulator
K07725	0	0	0	0	0	0	0	0	putative transcriptional regulator
K07724	2.69853e-07	2.62183e-07	0	0	7.52987e-06	0	0	0	Ner family transcriptional regulator
K07723	8.0956e-07	3.67056e-06	5.74951e-06	1.20584e-05	6.0239e-07	2.26586e-05	5.20734e-06	5.69318e-06	CopG family transcriptional regulator
K07722	2.2128e-05	2.70048e-05	2.43248e-05	1.42978e-05	5.18055e-05	1.97454e-05	6.09565e-05	4.61554e-05	CopG family transcriptional regulator, nickel-responsive regulator
K07721	0	0	0	0	0	0	0	0	ArsR family transcriptional regulator
K07720	0.000428257	0.000981349	0.00170384	0.00251331	0.000419866	0.000159258	0.000402191	0.00202474	two-component system, response regulator YesN
K00899	4.31766e-06	7.60329e-06	1.12779e-05	1.72263e-05	2.71075e-06	2.10402e-05	7.96417e-06	1.64695e-05	5-methylthioribose kinase [EC:2.7.1.100]
K05824	0	0	0	0	0	0	0	0	homoisocitrate dehydrogenase [EC:1.1.1.87]
K00891	0.000750462	0.000829021	0.00090997	0.00105356	0.000748168	0.000565171	0.0006549	0.0010083	shikimate kinase [EC:2.7.1.71]
K00892	0	0	0	0	3.91553e-06	0	0	0	inosine kinase [EC:2.7.1.73]
K00895	3.02236e-05	2.88401e-05	2.2998e-05	1.36088e-05	9.18644e-05	3.56064e-05	5.57492e-05	3.11091e-05	pyrophosphate--fructose-6-phosphate 1-phosphotransferase [EC:2.7.1.90]
K00897	7.01619e-06	1.70419e-05	2.71996e-05	2.80788e-05	3.73482e-05	1.35952e-05	3.46135e-05	3.04992e-05	aminoglycoside 3'-phosphotransferase [EC:2.7.1.95]
K08151	1.88897e-06	1.04873e-06	6.63404e-07	3.44526e-07	1.14454e-05	3.23695e-07	4.90103e-06	6.09983e-07	MFS transporter, DHA1 family, tetracycline resistance protein
K08153	1.32228e-05	3.77543e-05	3.49393e-05	2.08438e-05	6.92748e-06	0.000194864	0.000121607	1.03697e-05	MFS transporter, DHA1 family, multidrug resistance protein
K08154	0	0	0	0	3.91553e-06	0	0	0	MFS transporter, DHA1 family, 2-module integral membrane pump EmrD
K02948	0.000753431	0.000781828	0.000738811	0.000688707	0.000903886	0.000752267	0.000809588	0.000746416	small subunit ribosomal protein S11
K02942	0	0	0	0	0	0	0	0	large subunit ribosomal protein LP1
K02944	0	0	0	0	0	0	0	0	large subunit ribosomal protein LX
K05665	0	0	0	0	0	0	0	0	ATP-binding cassette, subfamily C (CFTR/MRP), member 1
K02946	0.000753431	0.000781828	0.000738811	0.000688707	0.000903886	0.000752267	0.000809588	0.000746416	small subunit ribosomal protein S10
K13793	0	0	0	0	3.61434e-06	0	0	0	secreted effector OspE
K06352	0	0	0	0	0	0	0	0	phosphatase RapA inhibitor
K01769	0	0	0	0	0	0	0	0	guanylate cyclase, other [EC:4.6.1.2]
K01768	1.43022e-05	2.88401e-06	3.53816e-06	5.16788e-06	1.02406e-05	0.000147929	0.000156527	5.69318e-06	adenylate cyclase [EC:4.6.1.1]
K01761	3.50809e-06	2.25477e-05	1.65851e-05	1.18861e-05	6.0239e-07	7.12129e-05	3.64514e-05	3.6599e-06	methionine-gamma-lyase [EC:4.4.1.11]
K01760	3.96685e-05	5.21743e-05	5.26301e-05	3.94482e-05	7.1082e-05	0.00034344	0.000188996	3.07025e-05	cystathionine beta-lyase [EC:4.4.1.8]
K01762	0	0	0	0	0	0	0	0	1-aminocyclopropane-1-carboxylate synthase [EC:4.4.1.14]
K09578	0	0	0	0	0	0	0	0	peptidyl-prolyl cis-trans isomerase NIMA-interacting 1 [EC:5.2.1.8]
K01766	0	0	0	0	3.91553e-06	0	0	0	cysteine sulfinate desulfinase [EC:4.4.1.-]
K08164	5.39707e-07	0	0	0	0	1.52137e-05	6.73891e-06	0	MFS transporter, DHA1 family, chloramphenicol resistance protein
K02493	0.000752891	0.000776847	0.000727976	0.000671136	0.00090238	0.000756799	0.000809588	0.000732387	methyltransferase [EC:2.1.1.-]
K08166	0	0	0	0	0	0	0	0	MFS transporter, DHA2 family, methylenomycin A resistance protein
K08167	1.16037e-05	2.62183e-07	0	0	4.51792e-06	0.000145339	0.000138454	2.03328e-07	MFS transporter, DHA2 family, methyl viologen resistance protein SmvA
K02496	0	0	0	0	3.91553e-06	0	0	0	uroporphyrin-III C-methyltransferase [EC:2.1.1.107]
K02497	1.18736e-05	1.38957e-05	1.74697e-05	0	2.40956e-06	0.000174472	0.000109048	1.21997e-06	HemX protein
K02494	0.000372128	0.000140005	6.34657e-05	0	4.21673e-06	0.000172529	5.08482e-05	1.21997e-06	outer membrane lipoprotein LolB
K02495	0.00120544	0.00111375	0.00114305	0.00118792	0.000986112	0.000945513	0.000940691	0.00114799	oxygen-independent coproporphyrinogen III oxidase [EC:1.3.99.22]
K02498	1.61912e-06	0	0	0	4.21673e-06	6.60338e-05	2.78746e-05	0	HemY protein
K02499	2.23978e-05	2.80535e-05	3.86986e-05	3.78978e-05	2.28908e-05	0.00017609	0.000122526	3.68023e-05	tetrapyrrole methylase family protein / MazG family protein
K08168	0	0	0	0	0	0	0	0	MFS transporter, DHA2 family, metal-tetracycline-proton antiporter
K08169	1.16037e-05	1.5731e-05	1.45949e-05	1.58482e-05	4.03601e-05	6.86233e-05	3.7064e-05	4.24955e-05	MFS transporter, DHA2 family, multidrug resistance protein
K14415	3.02236e-05	0.000208959	0.000178898	0.000169851	2.95171e-05	1.94217e-06	1.99104e-05	0.00013135	tRNA-splicing ligase RtcB [EC:6.5.1.3];protein RtcB
K14414	0	2.62183e-07	4.4227e-07	3.44526e-07	3.91553e-06	3.23695e-07	0	0	transcriptional regulatory protein RtcR
K06881	0.000377525	0.000664895	0.000693921	0.000704727	0.000896356	0.000532478	0.000724127	0.000753329	None
K00436	0	0	0	0	0	0	0	0	hydrogen dehydrogenase [EC:1.12.1.2]
K06332	5.39707e-07	0	0	0	3.01195e-07	2.75141e-05	8.88311e-06	0	spore coat protein JA
K12815	0	0	0	0	0	0	0	0	pre-mRNA-splicing factor ATP-dependent RNA helicase PRP16 [EC:3.6.4.13];pre-mRNA-splicing factor ATP-dependent RNA helicase PRP16 [EC:3.6.1.-]
K12810	0	0	0	0	0	0	0	0	major structural subunit of bundle-forming pilus
K06885	0.000103624	0.000142627	0.000115654	5.82248e-05	0.000311435	0.000365452	0.00035073	6.60815e-05	None
K00437	0	0	0	0	0	0	0	0	cytochrome-c3 hydrogenase [EC:1.12.2.1]
K06335	0	0	0	0	0	0	0	0	spore coat protein M
K06334	9.3909e-05	0.000241994	0.000390082	0.00054125	9.39728e-05	4.07856e-05	9.58763e-05	0.000457487	spore coat protein JC
K03547	0.000498959	0.000386719	0.000446913	0.000512999	0.000202102	0.000367394	0.000293143	0.000422312	exonuclease SbcD
K03546	0.000464418	0.000299412	0.000279957	0.000218085	0.000173187	0.000335995	0.000241069	0.000228337	exonuclease SbcC
K03545	0.000817386	0.000928388	0.00100329	0.00110799	0.000959306	0.000758417	0.000866256	0.00106971	trigger factor
K03544	0.000766114	0.000866251	0.000959062	0.00110403	0.000802383	0.00060013	0.000615385	0.00106686	ATP-dependent Clp protease ATP-binding subunit ClpX
K03543	0.000180532	0.000290236	0.00019283	9.21606e-05	0.000529802	9.35478e-05	0.000157139	0.000215527	multidrug resistance protein A
K06888	3.88589e-05	9.75319e-05	0.000142411	0.000203959	2.80111e-05	4.79068e-05	5.32987e-05	0.000157986	None
K10941	0	0	0	0	0	0	0	0	sigma-54 specific transcriptional regulator, flagellar regulatory protein A
K03549	2.4017e-05	3.14619e-05	2.89687e-05	5.92584e-05	0.000116562	0.000104877	8.69932e-05	5.61185e-05	KUP system potassium uptake protein
K03548	0	0	0	0	3.91553e-06	0	0	0	putative permease
K10940	0	0	0	0	0	0	0	0	outer membrane protein OmpT
K02236	6.47648e-05	8.28497e-05	8.58003e-05	6.32204e-05	0.000134634	0.000546721	0.000319179	4.57487e-05	leader peptidase (prepilin peptidase) / N-methyltransferase [EC:3.4.23.43 2.1.1.-]
K02237	0.000507324	0.000395109	0.000452663	0.000535221	0.000203005	0.000625055	0.00048367	0.000451591	competence protein ComEA
K02234	0	0	0	0	0	0	0	0	cobalamin biosynthesis protein CobW
K02232	9.41789e-05	0.000186936	0.000319319	0.000474929	0.00012108	0.000112322	0.00013631	0.000373106	adenosylcobyric acid synthase [EC:6.3.5.10]
K02233	0.000494641	0.000396944	0.000500207	0.000655115	0.0001512	0.000243095	0.000185014	0.000506083	adenosylcobinamide-GDP ribazoletransferase [EC:2.7.8.26]
K02230	6.47648e-06	6.29238e-06	5.30724e-06	3.10073e-06	1.89753e-05	3.69012e-05	3.64514e-05	9.14975e-06	cobaltochelatase CobN [EC:6.6.1.2]
K02231	0.000168119	0.000336905	0.000572518	0.000885431	0.000223487	0.000202957	0.000233105	0.000677895	adenosylcobinamide kinase / adenosylcobinamide-phosphate guanylyltransferase [EC:2.7.1.156 2.7.7.62]
K06359	0	0	0	0	0	0	0	0	response regulator aspartate phosphatase A (stage 0 sporulation protein L) [EC:3.1.-.-]
K02238	0.000688936	0.00068718	0.000646377	0.000632721	0.000742746	0.000637032	0.000644179	0.000675861	competence protein ComEC
K02239	2.69853e-07	0	0	0	0	1.9098e-05	3.67577e-06	0	competence protein ComER
K03723	0.000731033	0.000736208	0.000661414	0.000542972	0.000863827	0.000726695	0.000741587	0.000634586	transcription-repair coupling factor (superfamily II helicase) [EC:3.6.4.-];transcription-repair coupling factor (superfamily II helicase) [EC:3.6.1.-]
K03722	7.367e-05	8.3374e-05	0.000102164	0.000108526	0.000135236	0.000497195	0.00040801	0.00013684	ATP-dependent DNA helicase DinG [EC:3.6.4.12];ATP-dependent DNA helicase DinG [EC:3.6.1.-]
K03721	2.69853e-07	1.31091e-06	1.10567e-06	3.44526e-07	4.21673e-06	9.71085e-07	3.06314e-07	8.13311e-07	transcriptional regulator of aroF, aroG, tyrA and aromatic amino acid transport
K03720	0.000370509	0.000140005	6.34657e-05	0	3.91553e-06	0.000106496	2.29736e-05	1.21997e-06	TrpR family transcriptional regulator, trp operon repressor
K03727	1.1064e-05	5.24365e-07	0	0	4.21673e-06	0.000149547	0.00014458	2.03328e-07	ATP-dependent RNA helicase HelY [EC:3.6.1.-];ATP-dependent RNA helicase HelY [EC:3.6.4.-]
K03726	0	0	0	0	0	0	0	0	helicase [EC:3.6.1.-];helicase [EC:3.6.4.-]
K03725	0	0	0	0	0	0	0	0	archaea-specific helicase [EC:3.6.1.-]
K03724	1.32228e-05	2.67426e-05	3.64872e-05	4.96117e-05	4.09625e-05	0.000159258	0.000165716	5.16452e-05	ATP-dependent helicase Lhr and Lhr-like helicase [EC:3.6.1.-];ATP-dependent helicase Lhr and Lhr-like helicase [EC:3.6.4.-]
K06358	0	0	0	0	0	0	0	0	phosphatase RapK regulator
K12673	0	0	0	0	0	0	0	0	N2-(2-carboxyethyl)arginine synthase [EC:2.5.1.66]
K12679	0	0	0	0	0	0	0	0	outer membrane protein IcsA
K12678	0	0	0	0	0	0	0	0	AIDA-I adhesin-like protein
K06410	3.29221e-05	9.85806e-05	0.000166072	0.000257877	4.81912e-05	4.01382e-05	5.88123e-05	0.000161442	dipicolinate synthase subunit A
K11898	8.0956e-07	0	0	0	0	2.03928e-05	1.16399e-05	0	type VI secretion system protein ImpE
K11899	0	0	0	0	0	0	0	0	type VI secretion system protein ImpD
K11896	3.50809e-06	7.86548e-07	1.76908e-06	4.47883e-06	1.50597e-06	6.79759e-05	3.00188e-05	3.04992e-06	type VI secretion system protein ImpG
K11897	1.61912e-06	0	0	0	3.01195e-07	6.60338e-05	2.78746e-05	0	type VI secretion system protein ImpF
K11894	1.88897e-06	5.24365e-07	1.54794e-06	4.13431e-06	1.20478e-06	1.61847e-06	2.1442e-06	3.04992e-06	type VI secretion system protein ImpI
K11895	3.50809e-06	7.86548e-07	1.76908e-06	4.47883e-06	1.50597e-06	6.79759e-05	3.00188e-05	3.04992e-06	type VI secretion system protein ImpH
K11892	3.50809e-06	5.24365e-07	1.54794e-06	4.13431e-06	1.50597e-06	6.76522e-05	3.00188e-05	3.04992e-06	type VI secretion system protein ImpK
K11893	3.50809e-06	5.24365e-07	1.54794e-06	4.13431e-06	1.50597e-06	6.76522e-05	3.00188e-05	3.04992e-06	type VI secretion system protein ImpJ
K11890	1.61912e-06	0	0	0	3.01195e-07	6.60338e-05	2.78746e-05	0	type VI secretion system protein ImpM
K11891	3.50809e-06	5.24365e-07	1.54794e-06	4.13431e-06	1.50597e-06	6.76522e-05	3.00188e-05	3.04992e-06	type VI secretion system protein ImpL
K08762	0	0	0	0	0	0	0	0	diazepam-binding inhibitor (GABA receptor modulator, acyl-CoA-binding protein)
K08764	0	0	0	0	0	0	0	0	sterol carrier protein 2 [EC:2.3.1.176]
K08765	0	0	0	0	0	0	0	0	carnitine O-palmitoyltransferase 1 [EC:2.3.1.21]
K10418	0	0	0	0	0	0	0	0	dynein light chain LC8-type
K11325	0	0	0	0	0	0	0	0	L-cysteine/cystine lyase
K11326	0	0	0	0	0	0	0	0	cation efflux system protein involved in nickel and cobalt tolerance
K11327	0	0	0	0	0	0	0	0	cation efflux system protein involved in nickel and cobalt tolerance
K11328	0	0	0	0	0	0	0	0	two-component system, OmpR family, Ni(II)-sensor and/or redox sensor kinase NrsS [EC:2.7.13.3]
K11329	0	0	0	0	0	0	0	0	two-component system, OmpR family, response regulator RpaB
K00151	7.5559e-06	2.62183e-07	0	0	3.31314e-06	0.000110704	0.000106291	2.03328e-07	5-carboxymethyl-2-hydroxymuconic-semialdehyde dehydrogenase [EC:1.2.1.60]
K00150	0	0	0	0	0	0	0	0	glyceraldehyde-3-phosphate dehydrogenase (NAD(P)) [EC:1.2.1.59]
K00153	1.1064e-05	2.62183e-07	0	0	4.21673e-06	0.0001489	0.00014458	2.03328e-07	NAD/factor-dependent formaldehyde dehydrogenase [EC:1.2.1.66];S-(hydroxymethyl)mycothiol dehydrogenase [EC:1.1.1.306]
K00400	0	0	0	0	0	0	0	0	methyl coenzyme M reductase system, component A2
K00407	0.000372128	0.000140005	6.34657e-05	0	3.01195e-07	0.000172206	5.08482e-05	1.21997e-06	cytochrome c oxidase cb-type subunit IV;cb-type cytochrome c oxidase subunit IV [EC:1.9.3.1]
K00406	0.000372128	0.000140005	6.34657e-05	0	3.01195e-07	0.000172206	5.08482e-05	1.21997e-06	cb-type cytochrome c oxidase subunit III [EC:1.9.3.1];cytochrome c oxidase cb-type subunit III
K00405	0.000373207	0.000140005	6.36868e-05	1.72263e-07	1.20478e-06	0.000172206	5.11545e-05	2.43993e-06	cb-type cytochrome c oxidase subunit II [EC:1.9.3.1];cytochrome c oxidase cb-type subunit II
K00404	0.000373207	0.000140005	6.36868e-05	1.72263e-07	1.20478e-06	0.000172206	5.11545e-05	2.43993e-06	cb-type cytochrome c oxidase subunit I [EC:1.9.3.1];cytochrome c oxidase cb-type subunit I [EC:1.9.3.1]
K00158	3.02236e-05	3.27728e-05	3.53816e-05	2.60117e-05	7.80095e-05	0.000167674	0.000140905	2.82626e-05	pyruvate oxidase [EC:1.2.3.3]
K01342	2.69853e-07	0	0	0	0	1.9098e-05	3.67577e-06	0	subtilisin [EC:3.4.21.62]
K09388	5.39707e-07	0	0	0	0	2.26586e-05	4.59471e-06	0	hypothetical protein
K09386	0	0	0	0	0	0	0	0	hypothetical protein
K09384	7.01619e-06	3.64434e-05	2.98532e-05	5.42628e-05	3.73482e-05	0.000204899	0.000121607	3.88356e-05	hypothetical protein
K04094	0.000113338	0.000181168	0.000181994	0.000144184	0.000293063	0.000287441	0.000380136	0.000162662	methylenetetrahydrofolate--tRNA-(uracil-5-)-methyltransferase [EC:2.1.1.74];glucose inhibited division protein Gid
K04095	4.0478e-05	0.000102776	0.000139315	0.00019259	8.22262e-05	1.06819e-05	5.3605e-05	0.000160426	cell filamentation protein
K04096	0.000787163	0.000823253	0.000754512	0.000674237	0.00105087	0.000798555	0.000935177	0.00073015	DNA processing protein
K04097	8.0956e-07	0	0	0	3.01195e-07	4.5641e-05	1.62347e-05	0	glutathione S-transferase [EC:2.5.1.18]
K04090	1.34927e-06	0	0	0	6.0239e-07	5.24386e-05	2.60367e-05	0	indolepyruvate ferredoxin oxidoreductase [EC:1.2.7.8]
K04091	3.50809e-06	0	0	0	5.12031e-06	0.000103582	5.54429e-05	0	alkanesulfonate monooxygenase [EC:1.14.14.5]
K04092	3.23824e-06	2.62183e-07	0	0	6.0239e-07	4.69358e-05	3.06314e-05	0	chorismate mutase [EC:5.4.99.5]
K04093	0	0	0	0	0	0	0	0	chorismate mutase [EC:5.4.99.5]
K04098	1.34927e-06	0	0	0	3.01195e-07	1.39189e-05	5.51366e-06	0	hydroxyquinol 1,2-dioxygenase [EC:1.13.11.37]
K04099	0	0	0	0	0	0	0	0	protocatechuate 4,5-dioxygenase [EC:1.13.11.8]
K01578	0	0	0	0	0	0	0	0	malonyl-CoA decarboxylase [EC:4.1.1.9]
K01579	0.000583423	0.000485824	0.000352489	0.000256327	0.000559018	0.000302331	0.000279971	0.000329391	aspartate 1-decarboxylase [EC:4.1.1.11]
K01574	9.98458e-06	1.36335e-05	1.59217e-05	0	1.50597e-06	2.62193e-05	2.45051e-05	8.13311e-07	acetoacetate decarboxylase [EC:4.1.1.4]
K01575	3.50809e-05	2.35964e-05	2.67573e-05	1.11971e-05	5.24079e-05	0.000236945	0.00022024	1.13864e-05	acetolactate decarboxylase [EC:4.1.1.5]
K01576	0.000371858	0.000140005	6.34657e-05	0	0	0.000117178	2.60367e-05	1.21997e-06	benzoylformate decarboxylase [EC:4.1.1.7]
K01577	1.88897e-06	6.55456e-06	4.64383e-06	9.81898e-06	2.68063e-05	7.76868e-06	1.77662e-05	2.03328e-05	oxalyl-CoA decarboxylase [EC:4.1.1.8]
K01571	9.5798e-05	0.000205551	0.000347845	0.000508864	0.000116261	6.24731e-05	0.000139986	0.000430445	oxaloacetate decarboxylase, alpha subunit [EC:4.1.1.3]
K01572	0.000302776	0.000580734	0.000669154	0.000725226	0.000657207	9.58137e-05	0.000252709	0.000798875	oxaloacetate decarboxylase, beta subunit [EC:4.1.1.3]
K01573	7.5559e-06	1.17982e-05	9.72993e-06	3.78978e-06	3.46374e-05	1.61847e-06	8.27048e-06	1.13864e-05	oxaloacetate decarboxylase, gamma subunit [EC:4.1.1.3]
K02009	4.83038e-05	0.000101465	0.000169168	0.000234277	3.46374e-05	1.29478e-05	3.92082e-05	0.000201904	cobalt transport protein
K02008	0.000525405	0.000984233	0.00142809	0.0018346	0.000857803	0.00105751	0.00140384	0.00172686	cobalt/nickel transport system permease protein
K02005	0.00047845	0.000767933	0.00062161	0.000425834	0.00134062	0.0003101	0.000636827	0.000637636	HlyD family secretion protein
K02004	0.00266507	0.00425496	0.00446117	0.00472689	0.00556668	0.00249018	0.00360409	0.00478105	None
K02007	6.2606e-05	0.000113787	0.000188186	0.000271831	6.0239e-05	4.5641e-05	8.08669e-05	0.000237283	cobalt/nickel transport system permease protein
K02006	0.000769622	0.0014344	0.00208044	0.00266559	0.00127948	0.00166347	0.00212827	0.00244136	cobalt/nickel transport system ATP-binding protein
K02001	0.000393716	0.000197423	0.000107914	2.84234e-05	6.807e-05	0.000179651	7.04523e-05	2.07394e-05	glycine betaine/proline transport system permease protein
K02000	2.32074e-05	5.50583e-05	4.33424e-05	2.67007e-05	6.0239e-05	7.28313e-05	4.71724e-05	1.44363e-05	glycine betaine/proline transport system ATP-binding protein [EC:3.6.3.32]
K02003	0.00226785	0.00374239	0.00507726	0.00646743	0.00351073	0.0025724	0.00366903	0.00559599	None
K02002	2.80648e-05	5.89911e-05	4.73229e-05	2.94569e-05	7.43951e-05	0.000239534	0.000145193	2.23661e-05	glycine betaine/proline transport system substrate-binding protein
K03065	0	0	0	0	0	0	0	0	26S proteasome regulatory subunit T5
K08952	0	0	0	0	0	0	0	0	chlorosome envelope protein I
K03060	0.000520547	0.000414511	0.000480747	0.000571051	0.000215957	0.00063865	0.000508482	0.000490223	DNA-directed RNA polymerase subunit omega [EC:2.7.7.6]
K13809	0	0	0	0	0	0	0	0	UMP-CMP kinase 2, mitochondrial [EC:2.7.4.14]
K10948	0	0	0	0	0	0	0	0	hemolysin
K09607	1.88897e-06	0	0	0	3.01195e-07	4.82305e-05	2.7262e-05	0	immune inhibitor A [EC:3.4.24.-]
K06125	0	0	0	0	0	0	0	0	4-hydroxybenzoate hexaprenyltransferase [EC:2.5.1.-]
K04337	0	0	0	0	3.91553e-06	0	0	0	curli production assembly/transport component CsgE
K06120	1.51118e-05	2.30721e-05	3.75929e-05	4.01372e-05	9.03585e-06	2.58956e-06	1.16399e-05	3.61923e-05	glycerol dehydratase large subunit [EC:4.2.1.30]
K06121	0	0	0	0	0	0	0	0	glycerol dehydratase medium subunit [EC:4.2.1.30]
K04336	0	0	0	0	3.91553e-06	0	0	0	curli production protein
K01127	0	0	0	0	0	0	0	0	glycosylphosphatidylinositol phospholipase D [EC:3.1.4.50]
K09703	2.69853e-07	0	0	0	0	8.41607e-06	4.90103e-06	0	hypothetical protein
K00004	0.000372668	0.000140268	6.36868e-05	0	8.43346e-06	0.00011297	3.09377e-05	1.21997e-06	(R,R)-butanediol dehydrogenase / diacetyl reductase [EC:1.1.1.4 1.1.1.303]
K14699	0	0	0	0	0	0	0	0	ATP-binding cassette, subfamily B, bacterial IrtB [EC:3.6.3.-]
K09702	8.90516e-06	1.59931e-05	2.52094e-05	3.46248e-05	2.34932e-05	3.56064e-06	9.80205e-06	3.88356e-05	hypothetical protein
K14698	0	0	0	0	0	0	0	0	ATP-binding cassette, subfamily B, bacterial IrtA [EC:3.6.3.-]
K05311	3.23824e-05	3.27728e-05	3.69295e-05	2.60117e-05	7.46963e-05	0.000282586	0.000164491	2.86692e-05	central glycolytic genes regulator
K13829	8.0956e-07	2.62183e-07	0	0	3.01195e-07	4.62884e-05	1.62347e-05	0	shikimate kinase / 3-dehydroquinate synthase [EC:2.7.1.71 4.2.3.4]
K10943	1.07941e-06	0	0	0	9.03585e-07	0	3.06314e-07	1.21997e-06	two component system, response regulator FlrC
K07291	0	0	0	0	0	0	0	0	None
K07290	8.0956e-07	0	0	0	4.21673e-06	4.5641e-05	1.62347e-05	0	hypothetical protein
K10206	0.000188088	0.000325631	0.000465489	0.00058466	0.000368662	0.000109409	0.000334495	0.000518079	LL-diaminopimelate aminotransferase [EC:2.6.1.83]
K10202	2.69853e-07	0	0	0	0	3.23695e-06	9.18943e-07	0	N-acetylglucosamine transport system permease protein
K10208	9.98458e-06	1.36335e-05	1.59217e-05	0	1.50597e-06	2.62193e-05	2.45051e-05	8.13311e-07	dehydrosqualene synthase [EC:2.5.1.-]
K10209	0	0	0	3.44526e-07	0	0	0	0	dehydrosqualene desaturase [EC:1.14.99.-]
K01966	3.67001e-05	1.83528e-05	1.19413e-05	6.71825e-06	7.98166e-05	0.000197778	0.000206456	2.33827e-05	propionyl-CoA carboxylase beta chain [EC:6.4.1.3]
K01965	5.39707e-07	0	0	0	3.01195e-07	6.79759e-06	9.49574e-06	0	propionyl-CoA carboxylase alpha chain [EC:6.4.1.3]
K01964	3.23824e-06	1.04873e-06	1.32681e-06	1.3781e-06	1.50597e-05	9.71085e-07	8.27048e-06	2.64326e-06	acetyl-CoA/propionyl-CoA carboxylase [EC:6.4.1.2 6.4.1.3]
K01963	0.000462529	0.000314095	0.000342096	0.000373121	0.000121382	0.000430191	0.000282422	0.000304382	acetyl-CoA carboxylase carboxyl transferase subunit beta [EC:6.4.1.2]
K01962	0.000422591	0.000233867	0.000188186	0.000117139	8.88525e-05	0.000401705	0.00022851	0.000104917	acetyl-CoA carboxylase carboxyl transferase subunit alpha [EC:6.4.1.2]
K01961	0.00157999	0.00119817	0.00109307	0.000897661	0.000932198	0.00134851	0.00111008	0.00104348	acetyl-CoA carboxylase, biotin carboxylase subunit [EC:6.4.1.2];acetyl-CoA carboxylase, biotin carboxylase subunit [EC:6.4.1.2 6.3.4.14]
K01960	0.000192136	0.000311735	0.000212732	9.88788e-05	0.000557813	4.59647e-05	0.00015377	0.000249686	pyruvate carboxylase subunit B [EC:6.4.1.1]
K01969	0.000373477	0.000140005	6.34657e-05	0	9.03585e-07	0.000173824	5.39113e-05	1.21997e-06	3-methylcrotonyl-CoA carboxylase beta subunit [EC:6.4.1.4]
K01968	0.000371318	0.000140005	6.34657e-05	0	3.01195e-07	0.000151813	3.92082e-05	1.21997e-06	3-methylcrotonyl-CoA carboxylase alpha subunit [EC:6.4.1.4]
K07749	0.000415035	0.000232818	0.000215385	0.000224631	5.54199e-05	0.00034344	0.000170311	0.000198041	formyl-CoA transferase [EC:2.8.3.16]
K07748	0	0	0	0	0	0	0	0	sterol-4alpha-carboxylate 3-dehydrogenase (decarboxylating) [EC:1.1.1.170]
K07741	2.18581e-05	3.25106e-05	4.68806e-05	6.4254e-05	4.21673e-05	0.000129802	0.000110886	6.60815e-05	anti-repressor protein
K07740	0	0	0	0	3.91553e-06	0	0	0	regulator of sigma D
K07743	0	0	0	0	0	0	0	0	hypothetical protein
K07742	0.000186199	0.000330874	0.000462835	0.000578114	0.000336133	0.000505935	0.000574339	0.000480057	hypothetical protein
K07745	0	0	0	0	0	0	0	0	hypothetical protein
K07744	0	0	0	0	0	0	0	0	hypothetical protein
K07746	0	0	0	0	3.01195e-07	0	0	0	hypothetical protein
K01299	7.79876e-05	0.000145249	0.000188186	0.000215156	0.000177404	0.000100993	0.000181951	0.000174862	carboxypeptidase Taq [EC:3.4.17.19]
K01295	1.75405e-05	3.11997e-05	5.0861e-05	6.7527e-05	1.59633e-05	9.16057e-05	4.34966e-05	7.11647e-05	glutamate carboxypeptidase [EC:3.4.17.11]
K01297	0.000409907	0.000220233	0.000188186	0.000173469	6.0239e-05	0.000222702	9.86332e-05	0.000142329	muramoyltetrapeptide carboxypeptidase [EC:3.4.17.13]
K02922	0	0	0	0	0	0	0	0	large subunit ribosomal protein L37e
K05603	0	0	0	0	0	0	0	0	formimidoylglutamate deiminase [EC:3.5.3.13]
K02921	0	0	0	0	0	0	0	0	large subunit ribosomal protein L37Ae
K02926	0.000753431	0.000781828	0.000738811	0.000688707	0.000903886	0.000752267	0.000809588	0.000746416	large subunit ribosomal protein L4
K05607	0	0	0	0	0	0	0	0	methylglutaconyl-CoA hydratase [EC:4.2.1.18]
K02924	0	0	0	0	0	0	0	0	large subunit ribosomal protein L39e
K05605	0	0	0	0	0	0	0	0	3-hydroxyisobutyryl-CoA hydrolase [EC:3.1.2.4]
K02928	0	0	0	0	0	0	0	0	large subunit ribosomal protein L41e
K02929	0	0	0	0	0	0	0	0	large subunit ribosomal protein L44e
K00216	5.66692e-06	2.62183e-07	0	0	6.62629e-06	8.99872e-05	9.83269e-05	2.03328e-07	2,3-dihydro-2,3-dihydroxybenzoate dehydrogenase [EC:1.3.1.28]
K00217	7.01619e-06	2.62183e-07	0	0	3.01195e-06	0.000103906	0.000103841	2.03328e-07	maleylacetate reductase [EC:1.3.1.32]
K00214	0	0	0	0	0	0	0	0	biliverdin reductase [EC:1.3.1.24]
K00215	0.000732382	0.000802541	0.000795864	0.000791892	0.000746963	0.000605957	0.000658575	0.00083344	dihydrodipicolinate reductase [EC:1.3.1.26]
K00213	0	0	0	0	0	0	0	0	7-dehydrocholesterol reductase [EC:1.3.1.21]
K00210	0	0	0	0	0	0	0	0	prephenate dehydrogenase [EC:1.3.1.12]
K00211	0	0	0	0	0	0	0	0	prephenate dehydrogenase (NADP+) [EC:1.3.1.13]
K00218	0	0	0	0	0	0	0	0	protochlorophyllide reductase [EC:1.3.1.33]
K00219	0.000436083	0.000223379	0.000126268	1.22307e-05	0.000188548	0.0002295	0.000262818	4.18855e-05	2,4-dienoyl-CoA reductase (NADPH2) [EC:1.3.1.34]
K01035	0	0	0	0	3.61434e-06	0	0	0	acetate CoA-transferase beta subunit [EC:2.8.3.8]
K01034	9.71472e-06	5.21743e-05	8.55792e-05	0.00016365	1.35538e-05	7.44498e-05	2.66493e-05	8.88542e-05	acetate CoA-transferase alpha subunit [EC:2.8.3.8]
K04517	0.000334618	0.000595154	0.000635763	0.000654082	0.000733409	0.000530536	0.000697477	0.000688468	prephenate dehydrogenase [EC:1.3.1.12]
K01740	0.00101978	0.0012666	0.00128988	0.00132212	0.00153519	0.000817653	0.00113091	0.00131736	O-acetylhomoserine (thiol)-lyase [EC:2.5.1.49]
K01031	1.07941e-06	0	0	0	3.01195e-07	4.9849e-05	1.80725e-05	0	3-oxoadipate CoA-transferase, alpha subunit [EC:2.8.3.6]
K01746	7.01619e-06	3.32972e-05	3.40548e-05	4.35825e-05	5.42151e-06	1.94217e-06	6.4326e-06	3.76156e-05	formiminotetrahydrofolate cyclodeaminase [EC:4.3.1.4]
K01745	0.00042367	0.000231245	0.000166072	8.73372e-05	9.00573e-05	0.000468387	0.000312134	0.000121183	histidine ammonia-lyase [EC:4.3.1.3]
K01744	0.000566153	0.000470093	0.000303397	0.000127991	0.000532512	0.000355417	0.000313972	0.0002566	aspartate ammonia-lyase [EC:4.3.1.1]
K01749	0.000432845	0.000222855	0.000191282	0.000144356	4.42756e-05	0.000491369	0.000336333	0.000149649	hydroxymethylbilane synthase [EC:2.5.1.61]
K01039	2.69853e-06	6.29238e-06	9.28766e-06	1.34365e-05	2.10836e-06	1.61847e-06	3.36946e-06	1.3623e-05	glutaconate CoA-transferase, subunit A [EC:2.8.3.12]
K04518	0.000200501	0.000312522	0.000221356	0.000105425	0.000516248	0.000362538	0.000381667	0.000236673	prephenate dehydratase [EC:4.2.1.51]
K09591	0	0	0	0	0	0	0	0	probable steroid reductase DET2 [EC:1.3.99.-]
K14129	0	0	0	0	0	0	0	0	aromatic prenyltransferase [EC:2.5.1.-]
K14128	0	0	2.21135e-07	1.72263e-07	0	0	0	0	F420-non-reducing hydrogenase subunit G [EC:1.12.99.-]
K14121	0	0	0	0	0	0	0	0	energy-converting hydrogenase B subunit L
K14120	0	0	0	0	0	0	0	0	energy-converting hydrogenase B subunit K
K14123	0	0	0	0	0	0	0	0	energy-converting hydrogenase B subunit N
K14122	0	0	0	0	0	0	0	0	energy-converting hydrogenase B subunit M
K14125	0	0	0	0	0	0	0	0	energy-converting hydrogenase B subunit P
K14124	0	0	0	0	0	0	0	0	energy-converting hydrogenase B subunit O
K14127	0	0	2.21135e-07	1.72263e-07	0	0	0	0	F420-non-reducing hydrogenase iron-sulfur subunit D [EC:1.12.99.-]
K14126	0	0	2.21135e-07	1.72263e-07	0	0	0	0	F420-non-reducing hydrogenase subunit A [EC:1.12.99.-]
K03521	0.000749383	0.000820107	0.000783702	0.000786035	0.000877682	0.000532478	0.000753839	0.000830391	electron transfer flavoprotein beta subunit
K03520	0	0	0	0	0	0	0	0	carbon-monoxide dehydrogenase large subunit [EC:1.2.99.2]
K03523	0.000173786	0.000316192	0.000510821	0.000725226	0.000207824	0.000596893	0.00059088	0.000576434	putative biotin biosynthesis protein BioY
K03522	0.000734541	0.000803589	0.000773087	0.000791203	0.000846358	0.000517588	0.000704523	0.000803755	electron transfer flavoprotein alpha subunit
K03525	0.000712683	0.000750891	0.000706084	0.000660283	0.000820756	0.000358007	0.000520121	0.000718154	type III pantothenate kinase [EC:2.7.1.33]
K03524	0.000712413	0.000717856	0.000699892	0.000680955	0.000741542	0.000664546	0.000650611	0.000739096	BirA family transcriptional regulator, biotin operon repressor / biotin-[acetyl-CoA-carboxylase] ligase [EC:6.3.4.15]
K03527	0.00073724	0.000773176	0.000740802	0.000682161	0.00083431	0.000616962	0.000736992	0.000737673	4-hydroxy-3-methylbut-2-enyl diphosphate reductase [EC:1.17.1.2]
K03526	0.000717001	0.00071471	0.000674682	0.000628759	0.000818045	0.000613726	0.000724127	0.000673421	(E)-4-hydroxy-3-methylbut-2-enyl-diphosphate synthase [EC:1.17.7.1]
K03529	0.000563724	0.000477959	0.000531387	0.000586899	0.000363542	0.000697562	0.000649386	0.00050039	chromosome segregation protein
K03528	0.000370509	0.000140005	6.34657e-05	0	3.91553e-06	0.000106496	2.29736e-05	1.21997e-06	cell division protein ZipA
K06338	0	0	0	0	0	0	0	0	spore coat protein SA
K02217	0.000646299	0.000589648	0.000410205	0.000209644	0.000756903	0.000475508	0.000578934	0.000375546	ferritin [EC:1.16.3.1]
K03299	4.02082e-05	4.35223e-05	6.19178e-05	5.4435e-05	2.80111e-05	0.00034959	0.000271701	4.92053e-05	gluconate:H+ symporter, GntP family
K03298	5.93678e-06	0.000141841	6.54559e-05	1.89489e-06	1.95777e-05	8.54555e-05	3.67577e-05	3.86323e-06	drug/metabolite transporter, DME family
K13472	0	0	0	0	0	0	0	0	sulfotransferase
K03293	0.000163261	0.000182741	0.000190618	0.000193968	0.000350892	0.00126403	0.00100532	0.000162459	amino acid transporter, AAT family
K03292	0.000236931	0.000488446	0.000829698	0.00127509	0.000294569	3.56064e-05	0.000224835	0.000988376	glycoside/pentoside/hexuronide:cation symporter, GPH family
K03291	0	0	0	0	3.91553e-06	0	0	0	MFS transporter, SET family, sugar efflux transporter
K03290	0	0	0	0	3.91553e-06	0	0	0	MFS transporter, SHS family, sialic acid transporter
K03297	0.000421241	0.000228361	0.000194378	0.000176569	5.7227e-05	0.000244066	0.000161734	0.000167745	small multidrug resistance protein, SMR family
K03296	0.000837895	0.00094307	0.000754512	0.000517133	0.00122074	0.000591391	0.000578321	0.000791352	hydrophobic/amphiphilic exporter-1 (mainly G- bacteria), HAE1 family
K03295	0.000563454	0.000467996	0.000295215	0.000134365	0.000512634	0.000535391	0.000455489	0.00025538	cation efflux system protein, CDF family
K03294	0.00012899	0.000194015	0.000257843	0.000325921	0.000321074	0.000503346	0.000419957	0.000310481	basic amino acid/polyamine antiporter, APA family
K13009	0	0	0	0	0	0	0	0	O-antigen polymerase
K12690	0	0	0	0	0	0	0	0	adhesin Hsf
K09743	0	0	0	0	0	0	0	0	hypothetical protein
K06022	0	0	0	0	0	0	0	0	molybdate-transporting ATPase [EC:3.6.3.29]
K07190	0	0	0	0	0	0	0	0	phosphorylase kinase alpha/beta subunit
K06021	0	0	0	0	0	0	0	0	phosphate-transporting ATPase [EC:3.6.3.27]
K07192	2.18581e-05	5.50583e-05	6.83307e-05	7.39007e-05	2.92159e-05	4.82305e-05	3.40009e-05	6.32349e-05	flotillin
K06020	2.42868e-06	7.86548e-07	6.63404e-07	3.44526e-07	3.91553e-06	6.63575e-05	3.09377e-05	6.09983e-07	sulfate-transporting ATPase [EC:3.6.3.25]
K06027	0	0	0	0	0	0	0	0	vesicle-fusing ATPase [EC:3.6.4.6]
K06026	0	0	0	0	0	0	0	0	None
K09744	0	0	0	0	0	0	0	0	hypothetical protein
K07991	0	0	0	0	0	0	0	0	archaeal preflagellin peptidase FlaK
K08749	0	0	0	0	0	0	0	0	solute carrier family 27 (fatty acid transporter), member 6
K09835	0	0	0	0	0	0	0	0	carotenoid isomerase [EC:5.-.-.-]
K09834	0	0	0	0	0	0	0	0	tocopherol cyclase
K10439	0.000326253	0.000633433	0.00102076	0.00130489	0.000397878	0.000335348	0.000543708	0.00123135	ribose transport system substrate-binding protein
K06351	5.39707e-07	0	0	0	0	2.26586e-05	4.59471e-06	0	inhibitor of KinA
K09833	0	0	0	0	0	0	0	0	homogenitisate phytyltransferase
K10925	0	0	0	0	0	0	0	0	MSHA pilin protein MshB
K10924	1.07941e-06	5.24365e-07	4.4227e-07	3.44526e-07	9.03585e-07	3.23695e-07	3.06314e-07	1.21997e-06	MSHA pilin protein MshA
K10927	1.07941e-06	0	0	0	9.03585e-07	0	3.06314e-07	1.21997e-06	MSHA pilin protein MshD
K10926	0	0	0	0	0	0	0	0	MSHA pilin protein MshC
K10923	0	0	0	0	0	0	0	0	AraC family transcriptional regulator, TCP pilus virulence regulatory protein
K10922	0	0	0	0	0	0	0	0	transmembrane regulatory protein ToxS
K09629	0	0	0	0	0	0	0	0	protease, serine, 33
K10697	0	0	0	0	0	0	0	0	two-component system, OmpR family, response regulator RpaA
K00179	8.95913e-05	0.000152066	0.000203444	0.000222219	0.000180717	4.69358e-05	0.000171536	0.000307838	indolepyruvate ferredoxin oxidoreductase, alpha subunit [EC:1.2.7.8]
K00172	2.88743e-05	6.607e-05	0.000107693	0.000181565	4.9396e-05	1.9098e-05	7.16775e-05	0.000137856	pyruvate ferredoxin oxidoreductase, gamma subunit [EC:1.2.7.1]
K00171	5.93678e-06	1.99259e-05	2.96321e-05	3.47971e-05	6.0239e-06	1.94217e-06	5.81997e-06	2.64326e-05	pyruvate ferredoxin oxidoreductase, delta subunit [EC:1.2.7.1]
K00170	2.42868e-05	4.35223e-05	4.99765e-05	4.3927e-05	4.30709e-05	1.84506e-05	6.18755e-05	6.79115e-05	pyruvate ferredoxin oxidoreductase, beta subunit [EC:1.2.7.1]
K00177	0.000223439	0.000382	0.00030008	0.000208093	0.000596366	7.05655e-05	0.00022606	0.000360703	2-oxoglutarate ferredoxin oxidoreductase subunit gamma [EC:1.2.7.3]
K00176	0.000212105	0.000373086	0.000292561	0.00020482	0.000561126	6.82996e-05	0.00021105	0.00034952	2-oxoglutarate ferredoxin oxidoreductase subunit delta [EC:1.2.7.3]
K00175	0.000422321	0.000723624	0.000584459	0.000447366	0.00111984	0.000294239	0.000492553	0.000680945	2-oxoglutarate ferredoxin oxidoreductase subunit beta [EC:1.2.7.3]
K00174	0.000396685	0.000674071	0.000503303	0.000294225	0.00106713	0.000276435	0.000426083	0.000562608	2-oxoglutarate ferredoxin oxidoreductase subunit alpha [EC:1.2.7.3]
K13478	0	0	0	0	0	0	0	0	type III effector protein PopP2
K14338	0	0	0	0	0	0	0	0	cytochrome P450 / NADPH-cytochrome P450 reductase [EC:1.14.14.1 1.6.2.4]
K14339	7.5559e-06	2.62183e-07	0	0	3.61434e-06	0.000102611	0.000113949	2.03328e-07	alpha-1,6-mannosyltransferase [EC:2.4.1.-]
K14335	0	0	0	0	0	0	0	0	alpha-1,6-mannosyltransferase [EC:2.4.1.-]
K14337	7.5559e-06	2.62183e-07	0	0	3.61434e-06	0.000102611	0.000113949	2.03328e-07	alpha-1,6-mannosyltransferase [EC:2.4.1.-]
K14330	0	0	0	0	0	0	0	0	fatty aldehyde-generating acyl-ACP reductase
K14331	0	0	0	0	0	0	0	0	fatty aldehyde decarbonylase
K14333	1.34927e-06	0	0	0	0	1.10056e-05	3.36946e-06	0	2,3-dihydroxybenzoate decarboxylase [EC:4.1.1.46]
K08918	0	0	0	0	0	0	0	0	chlorophyll a/b binding light-harvesting protein PcbA
K13479	2.72552e-05	5.4534e-05	8.97807e-05	0.000115588	2.04812e-05	4.53173e-06	2.20546e-05	0.000129723	xanthine dehydrogenase FAD-binding subunit [EC:1.17.1.4]
K04078	0.000753971	0.000776585	0.000727976	0.000671136	0.000902079	0.000762949	0.000810814	0.00073076	chaperonin GroES
K04079	0.000711604	0.000749842	0.000702766	0.00065546	0.000837924	0.000332435	0.000506031	0.000716934	molecular chaperone HtpG
K04076	8.0956e-07	3.67056e-06	5.74951e-06	1.24029e-05	9.03585e-07	1.9098e-05	4.2884e-06	5.8965e-06	Lon-like ATP-dependent protease [EC:3.4.21.-]
K04077	0.000764225	0.000781828	0.000738811	0.000688707	0.000907801	0.000900843	0.000953862	0.000744993	chaperonin GroEL
K04074	4.2367e-05	5.63692e-05	7.49647e-05	8.21694e-05	7.74071e-05	0.000226586	0.000156833	6.77081e-05	cell division initiation protein
K04075	0.000731033	0.00072441	0.000686403	0.000640301	0.000840635	0.000720869	0.00072382	0.000667118	tRNA(Ile)-lysidine synthase [EC:6.3.4.-]
K04072	0.000160563	0.000304394	0.00046372	0.000640129	0.000286135	0.00019972	0.000229736	0.00059636	acetaldehyde dehydrogenase / alcohol dehydrogenase [EC:1.2.1.10 1.1.1.1]
K04073	5.39707e-07	0	0	0	6.0239e-07	6.79759e-06	9.49574e-06	0	acetaldehyde dehydrogenase [EC:1.2.1.10]
K04070	7.96068e-05	0.000182479	0.000309146	0.000463215	0.000101503	2.81615e-05	0.000123138	0.00038124	putative pyruvate formate lyase activating enzyme [EC:1.97.1.4]
K04071	0	0	0	0	0	0	0	0	6-pyruvoyltetrahydropterin 2'-reductase [EC:1.1.1.220]
K14597	0	0	0	0	0	0	0	0	chlorobactene glucosyltransferase
K13318	0	0	0	0	0	0	0	0	dTDP-4-keto-6-deoxy-L-hexose 4-reductase
K08280	0	0	0	0	0	0	0	0	lipopolysaccharide O-acetyltransferase [EC:2.3.1.-]
K13641	9.71472e-06	1.83528e-05	3.14011e-05	4.3927e-05	1.0843e-05	2.6543e-05	2.35862e-05	4.31055e-05	IclR family transcriptional regulator, acetate operon repressor
K13640	2.96839e-05	2.33342e-05	2.01233e-05	8.95767e-06	3.85529e-05	0.000166055	0.000197879	4.20888e-05	MerR family transcriptional regulator, heat shock protein HspR
K13643	0.000377525	0.000152852	8.64637e-05	3.10073e-05	1.20478e-05	0.000175119	5.9425e-05	3.15158e-05	Rrf2 family transcriptional regulator, iron-sulfur cluster assembly transcription factor
K13642	0	0	0	0	0	0	0	0	CRP/FNR family transcriptional regulator, transcriptional activator FtrB
K02027	0.00142941	0.00325106	0.00551709	0.00817456	0.00149332	0.00102352	0.00171628	0.00635094	multiple sugar transport system substrate-binding protein
K02026	0.00246997	0.00583644	0.00989003	0.0145583	0.00236046	0.00128831	0.00263553	0.0113766	multiple sugar transport system permease protein
K02025	0.00262163	0.00622762	0.0105375	0.0155235	0.00248154	0.00133395	0.00272957	0.0120543	multiple sugar transport system permease protein
K02024	2.69853e-07	2.62183e-07	0	0	7.52987e-06	0	0	0	maltoporin
K02023	4.66846e-05	0.000127683	0.0001831	0.000249609	8.52381e-05	0.000246008	0.000139679	0.000208614	multiple sugar transport system ATP-binding protein
K02022	0.000398843	0.000172254	9.30978e-05	1.58482e-05	7.92142e-05	0.000158934	6.58575e-05	2.37893e-05	None
K02021	2.32074e-05	2.30721e-05	1.65851e-05	1.17139e-05	1.02406e-05	0.00033114	0.000345216	3.86323e-06	putative ABC transport system ATP-binding protein
K02020	0.000525135	0.000360763	0.000343865	0.000317308	0.000290954	0.000592685	0.000611709	0.000318411	molybdate transport system substrate-binding protein
K02029	0.00149499	0.0010718	0.00098007	0.000886464	0.000875875	0.00163369	0.0013873	0.000774882	polar amino acid transport system permease protein
K02028	0.00118277	0.0010524	0.00113376	0.00124029	0.000947559	0.00134948	0.0013389	0.00103534	polar amino acid transport system ATP-binding protein [EC:3.6.3.21]
K03886	5.39707e-07	0	0	0	3.01195e-07	3.10747e-05	9.49574e-06	0	menaquinol-cytochrome c reductase iron-sulfur subunit [EC:1.10.2.-]
K03887	5.39707e-07	0	0	0	3.01195e-07	3.10747e-05	9.49574e-06	0	menaquinol-cytochrome c reductase cytochrome b subunit;menaquinol-cytochrome c reductase cytochrome b subunit [EC:1.10.2.-]
K03884	0	0	0	0	0	0	0	0	NADH-ubiquinone oxidoreductase chain 6 [EC:1.6.5.3];NADH dehydrogenase I subunit 6 [EC:1.6.5.3]
K03885	0.000233963	0.000326679	0.000238604	0.00010732	0.000581005	0.000701123	0.000563312	0.000215934	NADH dehydrogenase [EC:1.6.99.3]
K03881	0	0	0	0	0	0	0	0	NADH-ubiquinone oxidoreductase chain 4 [EC:1.6.5.3];NADH dehydrogenase I subunit 4 [EC:1.6.5.3]
K03888	5.39707e-07	0	0	0	3.01195e-07	3.10747e-05	9.49574e-06	0	menaquinol-cytochrome c reductase cytochrome b/c subunit [EC:1.10.2.-];menaquinol-cytochrome c reductase cytochrome b/c subunit
K03889	1.1064e-05	2.62183e-07	0	0	4.21673e-06	0.0001489	0.00014458	2.03328e-07	ubiquinol-cytochrome c reductase cytochrome c subunit
K12998	0	0	0	0	0	0	0	0	glucosyltransferase [EC:2.4.1.-]
K12999	1.61912e-06	0	1.10567e-06	0	6.0239e-07	5.27623e-05	8.88311e-06	2.03328e-07	glucosyltransferase [EC:2.4.1.-]
K12992	2.86045e-05	5.42718e-05	9.13287e-05	0.000108353	1.62645e-05	3.23695e-06	2.32799e-05	0.000122607	rhamnosyltransferase [EC:2.4.1.-]
K12993	0	0	0	0	0	0	0	0	alpha-1,2-rhamnosyltransferase [EC:2.4.1.-]
K12990	2.77949e-05	8.88799e-05	0.000128258	0.000188628	2.22884e-05	2.58956e-06	1.86852e-05	0.00013501	rhamnosyltransferase [EC:2.4.1.-]
K12991	0	0	0	0	0	0	0	0	rhamnosyltransferase [EC:2.4.1.-]
K12996	8.0956e-07	2.62183e-07	0	0	4.21673e-06	0	1.83789e-06	0	rhamnosyltransferase [EC:2.4.1.-]
K12997	1.07941e-05	7.60329e-06	6.19178e-06	2.23942e-06	3.34326e-05	9.71085e-07	1.5622e-05	9.96306e-06	rhamnosyltransferase [EC:2.4.1.-]
K12994	0	0	0	0	0	0	0	0	alpha-1,3-rhamnosyltransferase [EC:2.4.1.-]
K12995	0	0	2.21135e-07	3.44526e-07	0	0	0	0	rhamnosyltransferase [EC:2.4.1.-]
K08979	0	0	0	0	0	0	0	0	putative membrane protein
K08978	0.000277949	0.00047691	0.000450673	0.000400166	0.000726181	0.000123004	0.000347054	0.00047355	putative membrane protein
K03088	0.00228431	0.00411967	0.00459629	0.00513033	0.00524922	0.00208201	0.00317158	0.00547623	RNA polymerase sigma-70 factor, ECF subfamily
K03089	0.000375096	0.000142365	6.70039e-05	4.99562e-06	9.03585e-06	0.000175119	5.63618e-05	5.48985e-06	RNA polymerase sigma-32 factor
K03086	0.000838705	0.000940186	0.000960831	0.000977419	0.00102828	0.000760036	0.000884942	0.00101562	RNA polymerase primary sigma factor
K03087	9.71472e-06	5.24365e-07	2.21135e-07	0	9.03585e-06	0.000148252	0.00013049	1.42329e-06	RNA polymerase nonessential primary-like sigma factor
K08971	0	0	0	0	0	0	0	0	putative membrane protein
K08970	0	0	0	0	3.91553e-06	0	0	0	nickel/cobalt exporter
K03082	0	0	0	0	4.21673e-06	0	0	0	hexulose-6-phosphate isomerase [EC:5.-.-.-]
K03080	0	0	0	0	3.91553e-06	0	0	0	L-ribulose-5-phosphate 4-epimerase [EC:5.1.3.4]
K08974	0.000652506	0.000711563	0.00068972	0.000655632	0.000543657	0.000364804	0.00036819	0.000677488	putative membrane protein
K13868	0	0	0	0	0	0	0	0	solute carrier family 7 (L-type amino acid transporter), member 9
K00918	1.835e-05	3.35594e-05	5.48414e-05	6.04642e-05	1.0843e-05	2.58956e-06	1.37841e-05	7.07581e-05	ADP-specific phosphofructokinase [EC:2.7.1.146];ADP-dependent phosphofructokinase/glucokinase [EC:2.7.1.146 2.7.1.147]
K01553	0	0	0	0	0	0	0	0	myosin ATPase [EC:3.6.4.1]
K12214	0	0	0	0	0	0	0	0	intracellular multiplication protein IcmL
K11646	2.15883e-06	1.5731e-06	2.87475e-06	4.82336e-06	1.20478e-06	2.26586e-06	2.45051e-06	3.6599e-06	dehydroquinate synthase II [EC:1.4.1.-]
K11645	0	0	0	0	0	0	0	0	2-amino-3,7-dideoxy-D-threo-hept-6-ulosonic acid synthase [EC:4.1.2.-]
K11641	0	0	0	0	0	0	0	0	two-component system, LytT family, response regulator NatR
K11640	0	0	0	0	0	0	0	0	two-component system, LytT family, sensor histidine kinase NatK [EC:2.7.13.3]
K12736	0	0	0	0	0	0	0	0	peptidylprolyl isomerase domain and WD repeat-containing protein 1 [EC:5.2.1.8]
K12733	0	0	0	0	0	0	0	0	peptidyl-prolyl cis-trans isomerase-like 1 [EC:5.2.1.8]
K07507	0.000595836	0.000523578	0.000367526	0.000220152	0.000614437	0.000357035	0.000291611	0.000349927	putative Mg2+ transporter-C (MgtC) family protein
K07506	0	0	0	0	0	0	0	0	AraC family transcriptional regulator
K07505	0	0	0	0	3.61434e-06	0	0	0	hypothetical protein
K07504	0	2.62183e-07	2.21135e-07	0	3.01195e-07	3.23695e-06	2.45051e-06	2.03328e-07	hypothetical protein
K07503	1.1064e-05	5.24365e-07	0	0	4.21673e-06	0.000149547	0.00014458	2.03328e-07	hypothetical protein
K07502	4.56052e-05	0.000113263	0.000209857	0.000360718	4.30709e-05	3.20458e-05	5.05418e-05	0.00025599	hypothetical protein
K07501	0.000370509	0.000140005	6.34657e-05	0	0	0.000106172	2.29736e-05	1.21997e-06	hypothetical protein
K07500	0	0	0	0	0	0	0	0	hypothetical protein
K07509	0	0	0	0	0	0	0	0	acetyl-CoA acyltransferase [EC:2.3.1.16]
K07508	0	0	0	0	0	0	0	0	acetyl-CoA acyltransferase 2 [EC:2.3.1.16]
K11422	0	0	0	0	0	0	0	0	histone-lysine N-methyltransferase SETD1 [EC:2.1.1.43]
K08698	0	0	0	0	0	0	0	0	carbon dioxide concentrating mechanism protein CcmM
K10773	0.000777178	0.000826399	0.000815766	0.000776905	0.000918042	0.000754856	0.000827048	0.00085235	endonuclease III [EC:4.2.99.18]
K10774	0	0	0	0	0	0	0	0	tyrosine ammonia-lyase [EC:4.3.1.23]
K14286	0	0	0	0	0	0	0	0	alanine-glyoxylate aminotransferase 2-like [EC:2.6.1.-]
K10778	2.15883e-06	7.86548e-07	4.4227e-07	5.16788e-07	7.22868e-06	4.5641e-05	1.68473e-05	6.09983e-07	AraC family transcriptional regulator, regulatory protein of adaptative response / methylated-DNA-[protein]-cysteine methyltransferase [EC:2.1.1.63]
K14287	8.0956e-07	0	0	0	4.21673e-06	4.5641e-05	1.62347e-05	0	methionine aminotransferase [EC:2.6.1.-]
K00140	0.000770162	0.00028473	0.000135113	1.61927e-05	1.29514e-05	0.000743527	0.000414443	1.46396e-05	malonate-semialdehyde dehydrogenase (acetylating) / methylmalonate-semialdehyde dehydrogenase [EC:1.2.1.18 1.2.1.27];methylmalonate-semialdehyde dehydrogenase [EC:1.2.1.27]
K05501	1.61912e-06	1.83528e-06	1.54794e-06	6.89051e-07	7.83107e-06	4.66121e-05	1.96041e-05	1.21997e-06	TetR/AcrR family transcriptional regulator
K01903	0.000399113	0.000158358	8.49158e-05	7.23504e-06	2.92159e-05	0.000496224	0.000305702	1.3623e-05	succinyl-CoA synthetase beta subunit [EC:6.2.1.5]
K01902	0.000399383	0.000159407	8.58003e-05	7.57956e-06	2.92159e-05	0.000496872	0.000305702	1.42329e-05	succinyl-CoA synthetase alpha subunit [EC:6.2.1.5]
K01905	0	0	2.21135e-07	1.72263e-07	0	0	0	0	acetyl-CoA synthetase (ADP-forming) [EC:6.2.1.13]
K01904	0	0	0	0	0	0	0	0	4-coumarate--CoA ligase [EC:6.2.1.12]
K01907	2.69853e-07	0	0	0	0	3.23695e-06	9.18943e-07	0	acetoacetyl-CoA synthetase [EC:6.2.1.16]
K01906	0	0	0	0	0	0	0	0	6-carboxyhexanoate--CoA ligase [EC:6.2.1.14]
K01909	0	0	0	0	0	0	0	0	long-chain-fatty-acid--[acyl-carrier-protein] ligase [EC:6.2.1.20]
K01908	0.000373477	0.000140005	6.34657e-05	0	4.51792e-06	0.000173824	5.39113e-05	1.21997e-06	propionyl-CoA synthetase [EC:6.2.1.17]
K14534	2.2128e-05	6.76431e-05	0.000120297	0.000216362	2.34932e-05	8.73976e-06	3.09377e-05	0.000153919	4-hydroxybutyryl-CoA dehydratase / vinylacetyl-CoA-Delta-isomerase [EC:4.2.1.120 5.3.3.3]
K00147	0.00068192	0.000665681	0.000644387	0.000645985	0.000684315	0.000409474	0.000493778	0.000703514	glutamate-5-semialdehyde dehydrogenase [EC:1.2.1.41]
K07767	0	0	0	0	0	0	0	0	microtubule-severing ATPase [EC:3.6.4.3]
K07769	0	0	0	0	0	0	0	0	two-component system, OmpR family, sensor histidine kinase NblS [EC:2.7.13.3]
K07768	1.1064e-05	5.24365e-07	0	0	4.21673e-06	0.0001489	0.00014458	2.03328e-07	two-component system, OmpR family, sensor histidine kinase SenX3 [EC:2.7.13.3]
K06203	0	0	0	0	3.91553e-06	0	0	0	CysZ protein
K06202	2.69853e-06	7.86548e-07	6.63404e-07	3.44526e-07	7.83107e-06	6.63575e-05	3.09377e-05	6.09983e-07	CyaY protein
K09921	1.61912e-06	0	0	0	4.21673e-06	6.60338e-05	2.78746e-05	0	hypothetical protein
K09920	0	0	0	0	3.91553e-06	0	0	0	hypothetical protein
K09927	3.10331e-05	6.55456e-05	0.00011101	0.000167784	2.65051e-05	4.59647e-05	4.71724e-05	0.00012586	hypothetical protein
K09024	0	0	0	0	3.91553e-06	0	0	0	putative flavin reductase RutF [EC:1.5.1.-]
K09022	7.82575e-06	2.38586e-05	5.88219e-05	0.000138327	2.53004e-05	1.61847e-06	1.80725e-05	7.21813e-05	UPF0076 protein YjgF
K09023	0	0	0	0	3.91553e-06	0	0	0	protein RutD
K09020	1.34927e-06	1.31091e-06	1.76908e-06	3.10073e-06	4.21673e-06	0	6.12628e-07	2.23661e-06	putative isochorismatase family protein RutB [EC:3.-.-.-]
K09021	0	0	0	0	3.91553e-06	0	0	0	UPF0076 protein RutC
K02908	0	0	0	0	0	0	0	0	large subunit ribosomal protein L30e
K02909	0.00075532	0.000804114	0.000755397	0.000700421	0.000908102	0.000800497	0.00083685	0.000750076	large subunit ribosomal protein L31
K08218	0.000562644	0.00044807	0.000272659	9.85343e-05	0.000559319	0.000218818	0.000206149	0.000250093	MFS transporter, PAT family, beta-lactamase induction signal transducer AmpG
K08219	0	0	0	0	3.91553e-06	0	0	0	MFS transporter, UMF2 family, putative MFS family transporter protein
K02904	0.000753431	0.000781828	0.000738811	0.000688707	0.000903886	0.000752267	0.000809588	0.000746416	large subunit ribosomal protein L29
K02906	0.000753431	0.000781828	0.000738811	0.000688707	0.000903886	0.000752267	0.000809588	0.000746416	large subunit ribosomal protein L3
K02907	0.000707556	0.000721002	0.000696132	0.000685261	0.000751782	0.000683967	0.000658882	0.000743163	large subunit ribosomal protein L30
K02902	0.000734811	0.000753775	0.000707631	0.000661317	0.000868947	0.000735758	0.000754758	0.000691111	large subunit ribosomal protein L28
K00230	5.93678e-06	2.4383e-05	1.85753e-05	1.34365e-05	2.37944e-05	1.03582e-05	1.53157e-05	7.92978e-06	protoporphyrinogen oxidase [EC:1.3.3.4]
K00231	3.53508e-05	2.41208e-05	2.41037e-05	7.06277e-06	3.94565e-05	0.000334377	0.000270169	1.21997e-05	protoporphyrinogen oxidase [EC:1.3.3.4]
K00232	5.39707e-06	0	0	0	1.50597e-06	5.56755e-05	4.41092e-05	0	acyl-CoA oxidase [EC:1.3.3.6]
K08976	1.18736e-05	1.38957e-05	1.74697e-05	0	2.40956e-06	0.000174472	0.000109048	1.21997e-06	putative membrane protein
K00234	0	0	0	0	0	0	0	0	succinate dehydrogenase (ubiquinone) flavoprotein subunit [EC:1.3.5.1]
K00239	0.000624711	0.000521743	0.000378362	0.000181048	0.000603293	0.000581032	0.000538807	0.000347284	succinate dehydrogenase flavoprotein subunit [EC:1.3.99.1]
K06209	0.000120355	0.000233342	0.000345855	0.000455635	0.000232522	0.000251835	0.000332964	0.000339354	chorismate mutase [EC:5.4.99.5]
K09928	1.34927e-06	1.04873e-06	1.32681e-06	1.03358e-06	1.20478e-06	6.4739e-07	6.12628e-07	2.23661e-06	hypothetical protein
K01015	0	0	0	0	0	0	0	0	alcohol sulfotransferase [EC:2.8.2.2]
K01014	0	0	0	0	0	0	0	0	aryl sulfotransferase [EC:2.8.2.1]
K01012	0.000740208	0.000765835	0.000783923	0.000824967	0.000805696	0.0006448	0.000765173	0.000799281	biotin synthetase [EC:2.8.1.6]
K01011	6.90825e-05	6.63322e-05	9.13287e-05	8.49256e-05	4.60828e-05	0.00110153	0.000750776	7.27913e-05	thiosulfate/3-mercaptopyruvate sulfurtransferase [EC:2.8.1.1 2.8.1.2];3-mercaptopyruvate sulfurtransferase [EC:2.8.1.2]
K01010	0	0	0	0	0	0	0	0	thiosulfate sulfurtransferase [EC:2.8.1.1]
K08920	0	0	0	0	0	0	0	0	chlorophyll a/b binding light-harvesting protein PcbC
K14103	0	0	0	0	0	0	0	0	energy-converting hydrogenase A subunit L
K14102	0	0	0	0	0	0	0	0	energy-converting hydrogenase A subunit K
K14101	0	0	0	0	0	0	0	0	energy-converting hydrogenase A subunit J
K14100	0	0	0	0	0	0	0	0	energy-converting hydrogenase A subunit I
K14105	0	0	0	0	0	0	0	0	energy-converting hydrogenase A subunit N
K14104	0	0	0	0	0	0	0	0	energy-converting hydrogenase A subunit M
K14109	0	0	0	0	0	0	0	0	energy-converting hydrogenase A subunit R
K14108	0	0	0	0	0	0	0	0	energy-converting hydrogenase A subunit Q
K06401	5.39707e-07	0	0	0	0	2.26586e-05	4.59471e-06	0	stage IV sporulation protein FA
K00893	0	0	0	0	0	0	0	0	deoxycitidine kinase [EC:2.7.1.74]
K13402	0	0	0	0	0	0	0	0	monofunctional C1-tetrahydrofolate synthase, mitochondrial [EC:6.3.4.3]
K12858	0	0	0	0	0	0	0	0	ATP-dependent RNA helicase DDX23/PRP28 [EC:3.6.4.13];ATP-dependent RNA helicase DDX23/PRP28 [EC:3.6.1.-]
K03503	0.000182691	0.000291285	0.00019681	9.62949e-05	0.000505104	7.08892e-05	0.000155914	0.000231794	DNA polymerase V [EC:3.4.21.-]
K03502	0.000379414	0.00064995	0.000649031	0.000607054	0.000932198	0.000513056	0.000721983	0.000651665	DNA polymerase V
K03501	0.000753431	0.000804114	0.000755397	0.000700421	0.000903886	0.000752267	0.000809588	0.000750076	glucose inhibited division protein B [EC:2.1.-.-];ribosomal RNA small subunit methyltransferase G [EC:2.1.1.170]
K03500	0.000568851	0.000480318	0.000535146	0.000593273	0.00037318	0.000773307	0.00069227	0.000506083	ribosomal RNA small subunit methyltransferase B [EC:2.1.1.-]
K08924	0	0	0	0	0	0	0	0	chlorophyll a/b binding light-harvesting protein PcbG
K02278	6.47648e-06	9.96294e-06	1.54794e-05	3.06628e-05	8.13226e-06	4.66121e-05	2.29736e-05	2.68393e-05	prepilin peptidase CpaA [EC:3.4.23.43]
K02279	3.69699e-05	6.52834e-05	8.91173e-05	0.000106631	6.50581e-05	9.549e-05	0.000108742	0.000133586	pilus assembly protein CpaB
K12977	0	0	0	0	0	0	0	0	lipid A 1-phosphatase [EC:3.1.3.-]
K02276	1.24133e-05	1.31091e-06	1.10567e-06	3.44526e-07	4.81912e-06	0.000225939	0.000170617	6.09983e-07	cytochrome c oxidase subunit III [EC:1.9.3.1]
K02277	8.0956e-07	1.04873e-06	8.84539e-07	3.44526e-07	3.01195e-07	3.17221e-05	9.80205e-06	6.09983e-07	cytochrome c oxidase subunit IV [EC:1.9.3.1]
K02274	1.48419e-05	1.83528e-06	2.43248e-06	3.44526e-07	6.32509e-06	0.000380665	0.000264655	1.01664e-06	cytochrome c oxidase subunit I [EC:1.9.3.1]
K02275	1.51118e-05	1.83528e-06	2.43248e-06	3.44526e-07	6.32509e-06	0.000419509	0.000271394	1.01664e-06	cytochrome c oxidase subunit II [EC:1.9.3.1]
K13450	0	0	0	0	0	0	0	0	phosphothreonine lyase [EC:4.2.3.-]
K13451	0	0	0	0	0	0	0	0	type III effector protein AvrPto1
K13452	0	0	0	0	0	0	0	0	effector protein HopAB [EC:6.3.2.-]
K13454	0	0	0	0	0	0	0	0	type III effector protein AvrRpm1
K13455	0	0	0	0	0	0	0	0	avirulence protein
K12509	0	0	0	0	0	0	0	0	pilus assembly protein RcpB
K12508	2.69853e-07	0	0	0	0	8.41607e-06	4.90103e-06	0	feruloyl-CoA synthase [EC:6.2.1.34]
K12507	1.07941e-06	7.86548e-07	6.63404e-07	3.44526e-07	7.52987e-06	3.23695e-07	3.06314e-06	6.09983e-07	acyl-CoA synthetase [EC:6.2.1.-]
K12506	9.71472e-06	1.96637e-05	2.94109e-05	3.68642e-05	1.05418e-05	2.75141e-05	2.60367e-05	3.5379e-05	2-C-methyl-D-erythritol 4-phosphate cytidylyltransferase / 2-C-methyl-D-erythritol 2,4-cyclodiphosphate synthase [EC:2.7.7.60 4.6.1.12]
K12500	0	0	0	0	3.91553e-06	0	0	0	thioesterase III [EC:3.1.2.-]
K12503	1.1064e-05	2.62183e-07	0	0	4.21673e-06	0.000149547	0.00014458	2.03328e-07	short-chain Z-isoprenyl diphosphate synthase [EC:2.5.1.68];short-chain Z-isoprenyl diphosphate synthetase [EC:2.5.1.68]
K05926	0	0	0	0	0	0	0	0	None
K09728	0	0	0	0	0	0	0	0	hypothetical protein
K14587	1.34927e-06	1.31091e-06	1.76908e-06	3.10073e-06	6.0239e-07	0	6.12628e-07	2.23661e-06	protein sgcE [EC:5.1.3.-]
K06597	0	0	0	0	0	0	0	0	chemosensory pili system protein ChpB (putative protein-glutamate methylesterase)
K06596	1.88897e-06	0	0	0	1.20478e-06	4.5641e-05	1.6541e-05	1.21997e-06	chemosensory pili system protein ChpA (sensor histidine kinase/response regulator)
K06595	8.0956e-07	0	0	0	3.01195e-07	3.91671e-05	1.43968e-05	0	heam-based aerotactic trancducer
K06599	0	0	0	0	0	0	0	0	AraC family transcriptional regulator, chemosensory pili system protein ChpD
[truncated: 4,911 more rows]
